# Supplementary material for: BRD4 PROTAC degrader enhances fulvestrant sensitivity in ER+ breast cancer via super-enhancer associated GREB1
Source: Front Oncol. 2026 May 19;16:1828900. doi: 10.3389/fonc.2026.1828900 (PMC13226114; doi:10.3389/fonc.2026.1828900)
Supplement: Supplementary Table 1 — The differential expression genes in MCF7 fulvestrant resistant cell line. [file Table1.xlsx]

## Sheet: Table-S1
GeneID	padj	log2FoldChange
64135	0	-6.13563
165679	0	7.2309
85477	0	-7.05438
3887	0	-6.81858
25801	6.76e-284	-5.38001
57580	6.1e-280	5.46396
102724852	3.03e-274	7.218
283120	1.43e-273	7.17333
9687	8.38e-266	6.08975
2537	7.46e-259	-7.73884
9429	3.61e-249	-7.33482
374	1.34e-246	10.3748
5596	8.65e-233	-9.61156
5174	3.22e-205	6.60611
8825	5.12e-200	-4.77004
7368	6.09e-197	-6.90553
4147	1.34e-182	-4.48112
7448	2.39e-182	-8.97688
445347	5.08e-179	-8.13271
51474	7.4e-179	-4.96456
8519	1.25e-178	-4.42229
7033	3.16e-176	8.88369
4599	3.44e-168	-6.53606
29760	3.8e-167	-6.13137
3434	7.97e-165	-8.43456
55790	4.11e-158	-6.49669
1512	1.21e-156	-3.8409
51473	1.83e-156	6.44913
79624	2.26e-156	3.79032
59277	1.63e-154	-7.54108
6280	1.41e-149	-8.72073
107987293	9.24e-148	-6.76995
10602	2.21e-147	-6.87299
3623	4.54e-146	-4.34537
94122	7.17e-146	5.51918
10202	2.14e-145	-4.8361
79668	2.77e-144	-5.4135
9543	6.26e-142	-4.4413
596	8.71e-142	6.54543
1522	2.78e-141	5.85552
7031	2.43e-140	6.40032
105372815	4.26e-137	6.41478
9246	2.11e-136	-4.25445
1368	2.27e-136	-4.30771
440193	1.84e-135	3.83169
143872	5.48e-128	-5.24133
1265	6.62e-128	3.84893
3667	9.06e-128	6.04228
57758	3.01e-127	10.8134
103344718	1.29e-126	6.70883
6966	1.98e-126	-8.04138
4071	3.86e-126	-6.21028
100034743	7.51e-124	5.35808
101928687	1.04e-123	6.26998
5121	1.15e-122	-5.98075
4121	1.75e-122	5.07953
8942	4.32e-122	-4.01698
3162	1.39e-121	-4.77369
90632	3.12e-121	-9.52056
8706	4.26e-121	3.97752
7358	9.51e-121	3.65044
3783	5.09e-120	-3.95551
3959	2.01e-119	-4.4503
5144	1.08e-118	-5.43773
2274	7.78e-118	5.00716
3486	2.15e-115	-4.44874
10512	2.73e-115	3.22811
101669762	3.32e-114	-5.34907
10551	5.5e-114	5.41014
2099	2.44e-113	4.31974
4938	3.67e-108	-8.46074
3860	5.53e-107	5.05357
10082	1.6e-106	7.45601
8821	1.99e-106	3.73657
2530	2.82e-106	3.44275
5923	3.01e-106	-6.8498
79817	1.22e-105	-7.73331
6938	5.66e-104	5.32692
219623	7.34e-104	-4.57638
112267876	1.36e-103	6.81195
948	2.57e-103	-10.3099
9723	6.23e-103	-4.32662
10098	5.57e-102	-4.94489
1075	2.26e-101	-4.2328
80129	4.04e-101	3.5148
89797	1.25e-100	5.44504
135932	5.3e-100	-6.4362
1244	8.72e-100	-5.49756
6616	9.39e-100	-6.06409
10457	1.65e-99	-6.93297
57198	3.2e-99	3.16058
4330	4.31e-99	-5.33878
3801	2.86e-98	-3.86481
4602	5.6e-98	3.25754
760	1.02e-97	6.08569
79875	2.3e-97	5.00696
55503	4.63e-96	-5.66269
101928152	4.77e-96	4.94116
642273	5.96e-96	-3.52583
7227	9.93e-96	3.57906
6542	1.87e-94	3.81186
6445	2.55e-93	5.03947
9915	4.24e-93	3.855
107987294	7.17e-92	-5.10397
56271	1.45e-91	-4.21415
220047	6.17e-91	5.57317
100316904	3.56e-90	-3.62377
55005	3.84e-90	3.04613
80320	1.09e-89	-4.55594
9823	3.23e-89	4.36809
57016	6.12e-89	-6.89664
23768	1.49e-88	-9.42323
107986528	3.86e-88	10.2963
1604	3.55e-87	-2.97146
401399	5.52e-87	-5.54042
375449	9.4e-87	5.57236
339479	3.85e-86	6.83458
26018	5.46e-86	4.17919
255488	6.48e-86	-3.60198
55450	2.21e-85	-3.17803
89927	1.84e-84	4.98974
2669	2.61e-84	-5.62327
3897	3.27e-84	-3.98685
196996	5.9e-84	-5.95077
285489	8.39e-84	3.93611
4907	3.28e-83	-6.15871
107984897	5.73e-83	-6.74152
3566	9.51e-83	4.10288
2034	5.05e-82	-5.06406
107986925	9.73e-82	7.60454
367	1.43e-81	3.98082
1303	1.59e-81	4.48168
171177	2.79e-81	-3.79273
3694	4.05e-81	-5.55462
79780	6.25e-81	-4.93958
84898	4.02e-80	6.53105
51068	4.66e-80	2.78788
7433	5.78e-80	-3.15452
323	8.2e-80	2.91561
84875	1.02e-79	-4.92335
3480	1.05e-79	3.53371
7903	1.78e-79	7.01908
102724015	2.84e-79	-3.89259
254827	3.19e-79	5.63748
54848	1.14e-78	-4.09174
50515	1.32e-78	-3.46596
10379	9.89e-78	-2.93931
5734	1.2e-77	-4.3151
105370113	1.7e-77	6.26542
2619	4.49e-77	-8.99868
5066	9.49e-77	3.16239
3433	1.42e-76	-5.77844
79627	1.61e-76	3.47208
9194	1.82e-76	4.17348
595	1.11e-75	3.4262
653	1.47e-75	-6.18779
896	4.17e-75	-3.74179
3487	6.87e-75	5.61245
4681	2.39e-74	4.00944
51454	3.18e-74	8.20468
219621	3.18e-74	-5.93345
953	3.23e-74	-2.65085
3955	3.65e-74	4.46209
4883	4.94e-74	-3.4147
5979	5.24e-74	4.54709
55601	5.25e-74	-5.69265
214	7.44e-74	10.5407
3437	1.02e-73	-7.21505
400793	1.6e-73	4.24272
80139	4.18e-73	3.8822
143686	4.48e-72	-4.91909
29995	2.91e-71	3.96077
4685	3.6e-71	3.16837
6387	4.51e-71	7.90355
6097	5.13e-71	-3.31705
5241	1.59e-70	3.96796
22821	4.57e-70	2.90255
2444	1.17e-69	5.86984
7475	2.9e-69	-7.44922
54507	6.93e-69	-4.15712
285513	1.1e-68	-6.98915
10142	1.13e-68	-2.87135
5698	1.55e-68	-4.85193
28969	2.27e-68	-2.39384
4940	2.29e-68	-3.04954
4920	3.47e-68	4.58762
125058	5.31e-68	2.88472
85236	5.73e-68	-2.65063
105375355	7.86e-68	-3.06787
55335	9.53e-68	-4.95259
7494	1.08e-67	2.65386
107984871	2.06e-67	5.71569
23493	2.25e-67	7.52077
8218	2.71e-67	-3.16618
146664	5.9e-67	-3.46873
100132111	5.96e-67	-3.38307
23266	6.77e-67	-3.08637
91807	7.12e-67	-5.63654
8507	7.88e-67	-3.0667
64699	9.4e-67	8.235
4004	1.15e-66	-3.49244
2934	1.47e-66	3.31692
83872	1.83e-66	5.12468
53834	2.55e-66	3.06246
7145	8.02e-66	-3.30716
81788	8.81e-66	-3.40666
161145	1.08e-65	3.52816
6414	2.5e-65	-4.87911
6659	2.94e-65	2.82817
375061	5.02e-65	-4.72145
1827	6.7e-65	-3.58975
27074	2.65e-64	-4.89088
79971	4.7e-64	-2.96395
863	7.01e-64	3.59606
5522	7.65e-64	2.82276
23111	8.77e-64	8.21941
113802	1.46e-63	2.52817
3430	1.78e-63	-2.93754
51466	1.97e-63	2.55015
2335	2.08e-63	3.03946
56999	2.8e-63	-3.71979
252969	3.32e-63	3.80116
7379	3.39e-63	-3.7543
1952	4.44e-63	4.34954
57535	8.11e-63	4.67244
155185	1.03e-62	4.76535
43	1.2e-62	-3.57897
440503	1.31e-62	4.28792
5570	1.41e-62	4.11266
8912	2.71e-62	4.20485
23149	3.05e-62	4.61392
8560	3.17e-62	-2.94203
54549	4.27e-62	6.33166
5142	4.83e-62	-7.93535
5937	8.12e-62	-2.39879
4128	1.65e-61	-5.5624
1993	1.82e-61	-4.97839
6279	2.45e-61	-8.9553
23389	9.53e-61	2.44728
107	1.53e-60	3.62853
6352	1.53e-60	-6.27179
5083	2.99e-60	5.16187
135398	3.48e-60	5.54073
51050	5.24e-60	-4.22608
57181	1.33e-59	-3.54845
23179	1.73e-59	-4.62255
58499	1.84e-59	3.09171
753	2.3e-59	5.00198
63874	4.96e-59	-2.57097
9214	5.34e-59	4.68568
64220	7.1e-59	-5.16666
51435	7.25e-59	-3.19959
7480	7.72e-59	-3.2405
8848	8.13e-59	-2.43599
8337	1.24e-58	-2.813
84189	6.05e-58	12.0774
55603	8.34e-58	-3.23712
7164	1.5e-57	2.26936
64919	2.64e-57	5.93115
5954	3.75e-57	-2.63061
101928233	3.79e-57	-7.74957
90557	4.49e-57	2.96486
1318	4.57e-57	-2.93352
54509	5.91e-57	3.03286
441027	7.43e-57	2.84073
79890	9.64e-57	3.70893
728233	1.08e-56	-2.70536
140876	1.1e-56	3.63609
2678	1.14e-56	-3.71241
25934	2.8e-56	-3.77985
655	2.91e-56	2.41449
774	4.91e-56	-6.72362
10133	6.81e-56	-2.93692
3006	1.36e-55	-3.66667
723790	1.42e-55	-2.78483
53353	1.47e-55	10.7023
4886	2.08e-55	11.7356
85349	2.35e-55	-3.66431
130271	2.52e-55	5.21345
55553	2.53e-55	-10.5911
1580	2.95e-55	-4.38203
54847	3.93e-55	4.11841
5101	4.82e-55	4.48473
10610	5.18e-55	2.72404
4643	7.14e-55	-2.65931
10000	8.39e-55	-4.91917
10472	1.08e-54	-4.37358
120	1.13e-54	-3.31116
29957	2.05e-54	3.49407
1191	2.8e-54	-4.08375
342527	2.93e-54	3.67369
3754	3.24e-54	8.45374
85442	6.22e-54	3.85019
4016	8.04e-54	3.58908
105373949	9.95e-54	4.40714
10611	1e-53	2.79218
26353	1.32e-53	2.99156
150737	1.68e-53	3.482
18	3.2e-53	2.61882
222171	4.58e-53	4.64663
4477	5.03e-53	4.55963
84441	7.12e-53	-7.32966
54809	7.46e-53	-7.94163
57687	8.48e-53	-9.01081
3912	8.52e-53	-2.69031
84707	1.94e-52	-4.57756
8537	5.15e-52	-2.76467
104472848	5.22e-52	5.3102
4277	1.15e-51	3.69538
8614	1.57e-51	3.51464
79365	1.62e-51	-3.10897
56937	2.23e-51	2.8299
868	2.43e-51	3.62372
10410	3.35e-51	-2.22097
9315	4.58e-51	3.28693
23086	4.67e-51	-3.16256
5239	4.91e-51	-3.59412
51207	5.07e-51	-3.30167
7425	7.91e-51	-2.71883
4651	1.49e-50	2.70748
122786	1.51e-50	3.32891
55337	2.68e-50	-2.71393
100129792	2.99e-50	-5.12184
105376526	5.37e-50	-3.88718
6967	1.12e-49	-8.2288
105416157	1.26e-49	3.63003
55422	1.31e-49	-2.28829
7091	1.69e-49	-3.96193
55691	1.78e-49	-2.35181
26037	3.55e-49	-1.91569
10924	5.71e-49	-2.32258
101927793	1.06e-48	3.91038
80303	1.48e-48	3.39868
3717	1.64e-48	2.35333
113220	2.78e-48	4.13758
10898	3.68e-48	-2.07999
3983	5.62e-48	2.44223
7306	5.79e-48	-4.16799
6398	5.92e-48	4.24228
342184	6.17e-48	7.3957
2745	7.31e-48	-4.38713
2317	9.15e-48	2.76523
83666	9.26e-48	-2.67649
10395	1.14e-47	2.81536
23024	1.27e-47	3.8548
29964	1.32e-47	-3.24456
123099	1.51e-47	2.59885
5577	1.64e-47	3.56236
162514	1.76e-47	3.02238
90993	2.03e-47	5.91092
4034	2.19e-47	-2.32019
105369869	2.89e-47	-3.9478
24138	3.22e-47	-2.33309
5352	3.89e-47	2.13843
357	4.93e-47	2.65088
100129697	6.91e-47	5.62036
119587	1.04e-46	-4.80818
100533789	1.45e-46	-3.00939
250	1.84e-46	-8.69207
101927655	4.11e-46	-2.7105
64094	4.58e-46	5.11049
54625	6.5e-46	-2.51574
301	9.12e-46	-3.69061
151636	9.18e-46	-2.2613
5362	1.88e-45	-4.29262
401944	2.23e-45	-2.86936
91351	3.45e-45	-3.76061
8204	4.55e-45	2.7948
389136	4.97e-45	-14.8361
58498	7.86e-45	-7.92413
143888	9.33e-45	-2.13908
90019	1.22e-44	4.95122
284233	1.49e-44	-3.63567
3705	1.59e-44	2.30754
57717	1.84e-44	3.88216
54768	3.43e-44	-7.10428
8111	6.52e-44	5.90489
171024	1.45e-43	4.88985
9722	1.62e-43	4.37909
669	1.63e-43	-3.24585
27314	1.78e-43	2.17645
2192	1.88e-43	-2.88392
81844	1.98e-43	-2.0974
23199	2.05e-43	1.79967
8870	2.14e-43	2.20087
80833	2.21e-43	-6.26371
960	2.25e-43	-3.80922
9891	2.98e-43	2.93456
8349	2.99e-43	-2.61015
25825	3.05e-43	-2.71979
7296	4.29e-43	-2.21511
9148	5.44e-43	2.89771
57493	7.73e-43	4.48258
54843	1.1e-42	2.37498
5140	1.11e-42	3.29294
9060	1.19e-42	-3.10665
9353	1.29e-42	4.34349
55784	1.29e-42	-7.61692
167127	1.29e-42	-2.79883
3170	1.81e-42	-7.32176
92104	2.19e-42	3.71037
101752334	2.47e-42	-2.29069
3866	3.91e-42	3.54993
2899	4.22e-42	7.64355
64761	5.71e-42	-2.61162
352954	6.15e-42	-2.17965
346389	6.21e-42	2.5879
4935	7.12e-42	3.09427
146429	7.69e-42	4.40066
107984654	8.48e-42	-4.15048
253832	1.08e-41	2.05957
399665	1.13e-41	2.14137
83715	1.16e-41	2.13715
85004	1.4e-41	7.89672
105369948	1.49e-41	-4.78639
1734	1.83e-41	-5.83488
124220	1.95e-41	2.36431
5796	2.28e-41	3.50497
9848	2.51e-41	-2.50545
7026	3.02e-41	3.15944
7042	3.67e-41	-3.15955
412	4.69e-41	-2.22821
652	6.7e-41	2.89506
255411	9.83e-41	-2.30333
27198	9.96e-41	5.20911
3363	1.11e-40	-4.48389
100033819	1.36e-40	7.2432
5793	1.38e-40	2.41703
8635	1.53e-40	-2.03499
7750	1.53e-40	1.94959
1826	1.66e-40	3.16243
284119	1.97e-40	-2.63905
2819	2.07e-40	-5.2082
4953	2.13e-40	-2.73778
55137	2.76e-40	3.33167
55068	3.58e-40	-5.22164
6482	4.56e-40	2.79831
341359	4.65e-40	4.56648
2863	5.05e-40	5.96661
100996930	5.08e-40	3.74557
147645	5.38e-40	-3.29601
266722	5.69e-40	4.67178
744	7.4e-40	7.90616
56913	7.82e-40	-2.3487
56172	1.5e-39	-2.1652
4285	1.56e-39	2.36464
285966	2.27e-39	-2.75162
8542	2.65e-39	-7.3099
5925	2.81e-39	1.95156
11259	3.05e-39	5.00803
161742	3.06e-39	4.61681
10125	3.17e-39	5.54062
93517	3.74e-39	6.64758
85409	4.59e-39	4.53062
54790	5.13e-39	2.26492
112268238	6.14e-39	-2.28896
101752399	6.45e-39	-2.30893
375133	6.5e-39	-2.02521
8991	8.34e-39	-1.93012
84866	9.19e-39	5.48367
9612	9.25e-39	2.60166
644943	9.81e-39	-7.03183
5118	1.63e-38	-2.05956
29990	2.09e-38	-2.53769
105378520	2.48e-38	-7.10614
84159	2.61e-38	-2.15387
6672	2.73e-38	-2.0131
129607	2.89e-38	-4.15586
81563	4.95e-38	-2.1367
23221	5.18e-38	-2.39477
5359	5.32e-38	-1.8506
153830	5.48e-38	-2.61766
11031	5.84e-38	2.97835
7942	6.05e-38	-3.51153
55897	6.24e-38	4.21887
25823	8.45e-38	4.14306
221	9.81e-38	-2.49928
284486	1.06e-37	-3.61881
345643	1.98e-37	-2.69426
3891	1.98e-37	-5.72112
283267	2.38e-37	-3.11329
9636	2.53e-37	-2.42025
2222	2.81e-37	2.15782
9630	3.13e-37	5.38813
29967	3.47e-37	3.33479
10690	4.79e-37	4.33466
9368	6.32e-37	2.42323
51170	6.49e-37	-2.64549
130576	6.57e-37	-3.07767
273	7.38e-37	4.06273
51313	1.08e-36	4.78353
7162	2.93e-36	2.3712
1594	4.24e-36	-2.95166
7286	4.41e-36	-2.15583
93273	4.42e-36	-6.51085
10965	5.56e-36	2.54577
23363	6.15e-36	-1.86948
51298	7.91e-36	6.35357
2185	8.76e-36	-2.4758
51806	1.02e-35	4.20786
7277	1.27e-35	-2.60716
54898	2.06e-35	4.67269
728113	2.27e-35	-6.46869
10810	2.47e-35	2.60451
8987	2.84e-35	-1.98739
100302132	2.9e-35	-4.02914
5157	3.09e-35	2.43478
107984715	3.27e-35	-6.75913
221785	3.37e-35	-1.99453
23213	5.11e-35	14.7314
353189	5.43e-35	7.96817
100532736	5.61e-35	2.12299
135228	6.72e-35	6.51748
9022	6.77e-35	2.30671
5265	6.77e-35	9.55519
100862671	7.55e-35	-2.48887
92689	1.1e-34	2.19767
10451	1.53e-34	2.32841
55157	1.58e-34	1.70372
59269	1.72e-34	3.04415
441272	2.35e-34	-2.42582
25840	2.45e-34	-2.18093
7171	2.62e-34	2.02855
6892	2.72e-34	-2.10524
2273	2.89e-34	4.32841
83547	3.08e-34	-2.66374
91768	3.59e-34	2.12062
403	3.6e-34	1.96747
84909	3.73e-34	1.66877
84060	4.17e-34	-2.39516
115286	4.31e-34	2.55133
9223	5.89e-34	2.16852
23022	7.05e-34	3.0148
84525	8.57e-34	-7.36026
10144	1.06e-33	-3.19824
105370007	1.26e-33	3.66573
57715	1.3e-33	-2.51217
10742	1.32e-33	-4.23343
7551	1.37e-33	-1.60787
50604	1.39e-33	11.4978
23157	1.4e-33	-4.38429
326624	1.98e-33	4.37384
9415	2.18e-33	2.21462
134549	2.45e-33	-2.23631
5791	2.94e-33	4.15991
8564	3.48e-33	-2.31975
81557	3.83e-33	4.14992
1509	4.2e-33	3.06514
55437	5.41e-33	-2.43332
23780	6.8e-33	-2.03325
11057	7.66e-33	3.68794
728239	7.73e-33	4.07651
7728	8.19e-33	-6.82007
63898	1.18e-32	-2.2508
6451	1.27e-32	4.19671
2635	1.29e-32	-4.24822
23624	1.43e-32	-6.04633
29767	1.47e-32	-1.9337
653145	1.58e-32	-5.69496
3227	1.74e-32	1.92546
9886	2.14e-32	-2.3624
6657	2.44e-32	-3.1762
56477	2.51e-32	-3.22369
1647	2.74e-32	-2.40651
55262	3.53e-32	-1.68866
53947	3.61e-32	2.31498
3572	3.8e-32	-1.91192
3625	3.99e-32	1.82267
9111	4.12e-32	-2.19315
113146	4.84e-32	3.02093
22981	5.02e-32	1.87257
23002	5.05e-32	1.84572
100631383	6.46e-32	-2.01105
7991	7.59e-32	-1.58718
121551	7.59e-32	4.50413
79679	7.94e-32	-4.12257
3201	8.41e-32	-2.82619
144193	9.05e-32	-4.16002
57798	9.2e-32	-1.85894
23167	9.67e-32	1.8899
26040	1.02e-31	5.80511
54658	1.1e-31	-3.54902
64084	1.11e-31	6.86768
55796	1.13e-31	-2.1036
10143	1.16e-31	-14.2948
221662	1.17e-31	7.56992
9619	1.21e-31	-2.07047
9076	1.21e-31	-2.98487
10160	1.29e-31	1.63655
84665	1.35e-31	-4.09739
116372	1.41e-31	6.86713
55346	1.67e-31	-2.15558
7074	1.75e-31	2.37154
50650	1.78e-31	-2.19065
54657	1.82e-31	-3.54432
83641	1.89e-31	-2.07798
30846	1.9e-31	5.17472
23705	2.07e-31	-1.72445
54579	2.09e-31	-3.53622
54577	2.14e-31	-3.48949
7089	2.82e-31	-2.02831
54659	2.84e-31	-3.50955
57484	2.85e-31	5.85442
8803	3.16e-31	1.72071
54913	3.39e-31	1.97622
4939	3.52e-31	-7.63136
54576	3.55e-31	-3.52834
54600	3.55e-31	-3.52834
3665	4.58e-31	-2.07187
3839	4.63e-31	1.89254
6652	4.84e-31	1.74712
144404	4.84e-31	2.43055
64599	4.88e-31	-1.90581
1906	5.04e-31	3.38476
222068	5.64e-31	-1.97558
4192	5.72e-31	1.96545
666	5.82e-31	2.25048
79633	6.04e-31	5.0395
3429	6.06e-31	-5.02195
64093	6.35e-31	-3.71443
56474	7.72e-31	1.74196
51301	7.75e-31	-4.62648
145270	8.86e-31	4.79765
51442	8.95e-31	-10.2354
91543	9.32e-31	-6.03778
2774	1.05e-30	-2.31858
66004	1.18e-30	3.38251
5538	1.27e-30	-1.56318
54575	1.27e-30	-3.5064
105377105	1.27e-30	2.13437
5379	1.29e-30	-1.93355
9709	1.85e-30	-1.89092
3226	1.99e-30	3.53844
9048	2.04e-30	3.54409
22881	2.3e-30	-2.35056
441376	4.07e-30	5.81089
84913	4.96e-30	-3.51638
55349	5.01e-30	1.6353
2001	5.01e-30	-2.7372
4488	5.63e-30	-1.99091
222643	6.22e-30	-3.00545
111	6.59e-30	3.50523
78998	7.43e-30	2.37724
359845	7.87e-30	3.40943
6737	9.88e-30	-2.27601
54677	1.04e-29	-2.06081
284361	1.23e-29	11.6217
440934	1.29e-29	-3.99314
118430	1.78e-29	-3.79746
6281	1.99e-29	-3.00891
889	2.05e-29	-1.90774
79816	2.46e-29	-2.79512
112268432	2.92e-29	-4.52696
728229	2.93e-29	-2.32379
3976	3.52e-29	2.38426
5781	6.09e-29	1.52528
26512	7.51e-29	1.63402
23119	7.51e-29	-2.34254
89874	8.16e-29	3.3481
1363	8.22e-29	-1.89851
101928046	8.9e-29	-4.77312
4082	1.11e-28	-2.38984
56996	1.28e-28	-1.88288
51308	1.5e-28	2.80282
118932	1.75e-28	-3.68354
8428	1.76e-28	1.85606
5099	2.07e-28	2.7587
7048	2.3e-28	4.44224
154810	2.42e-28	2.38647
8690	2.65e-28	-2.44036
257407	2.9e-28	-3.68019
100506776	3.3e-28	-13.489
1837	3.55e-28	1.65987
7318	3.84e-28	-4.50961
26024	4.94e-28	-1.70507
6469	6.29e-28	7.76379
5209	6.31e-28	2.61801
57545	6.63e-28	2.08048
64921	7.42e-28	-2.0002
221749	8.45e-28	-3.82147
53616	1.22e-27	-2.58659
105371441	1.33e-27	-2.35573
3017	1.33e-27	-2.05784
22998	1.36e-27	-2.27801
3748	1.59e-27	-2.71836
26586	1.61e-27	1.64055
105379407	1.74e-27	8.4183
57221	1.91e-27	1.7089
9639	2.06e-27	1.81194
1573	2.12e-27	-2.29385
726	2.15e-27	-2.32937
80830	2.29e-27	-13.3266
222484	2.4e-27	1.89476
26038	2.44e-27	3.00531
6478	2.57e-27	1.80407
6717	2.77e-27	-1.79458
2935	2.96e-27	1.53406
316	3.48e-27	7.6888
55359	3.69e-27	-2.71268
2263	3.85e-27	-2.02537
4036	4e-27	-3.85123
285989	4.39e-27	-2.73308
81624	4.39e-27	2.04985
10758	4.41e-27	1.54542
57575	4.47e-27	13.1786
1471	4.98e-27	-1.65239
200734	5.08e-27	1.93087
6678	5.27e-27	-6.72298
6785	6.13e-27	-2.2656
23522	6.14e-27	1.77316
105376557	7.35e-27	-6.01521
10371	7.92e-27	13.1262
91409	8.3e-27	2.73586
100526740	8.5e-27	-2.10964
1381	1.21e-26	2.47299
145258	1.27e-26	3.13758
3909	1.29e-26	-2.94759
57507	1.36e-26	-3.81615
93986	1.42e-26	-5.74349
51523	1.44e-26	1.93331
79745	1.47e-26	-4.43917
60436	1.67e-26	1.75375
1997	1.78e-26	2.06566
339541	1.81e-26	-4.11388
89122	1.82e-26	-1.86733
55785	2.18e-26	-1.85228
9912	2.22e-26	1.95458
55592	2.8e-26	-2.08241
3488	2.87e-26	1.7373
10124	2.93e-26	-2.37218
1277	3.16e-26	-1.72125
50617	3.5e-26	-3.55235
11001	3.68e-26	2.39485
54578	3.76e-26	-3.1539
654433	4.1e-26	-1.51141
377841	4.36e-26	2.17143
221806	4.74e-26	-2.75401
4824	4.89e-26	-2.84765
3431	5.79e-26	-1.67875
151742	7.04e-26	2.43309
402778	7.21e-26	3.22162
196993	7.27e-26	6.9978
112268155	7.86e-26	3.42884
26256	8.01e-26	-2.32856
56241	8.05e-26	-1.93611
26579	8.17e-26	5.43667
10552	9.27e-26	-1.77229
79695	9.47e-26	-2.15216
7464	9.96e-26	-1.85997
58480	1.02e-25	-1.87657
22933	1.24e-25	-1.60323
64397	1.26e-25	1.6184
26298	1.29e-25	-2.14629
338596	1.29e-25	10.8052
29126	1.36e-25	-3.68373
56967	1.45e-25	3.05194
7020	1.61e-25	-1.71847
3892	1.64e-25	-2.06637
57795	1.67e-25	10.9342
619279	1.7e-25	-2.93151
90161	1.8e-25	-3.93645
348262	2e-25	1.82137
55206	2.04e-25	1.5312
9501	2.12e-25	2.44068
658	2.16e-25	12.5122
3977	2.22e-25	-1.88678
440	2.65e-25	-1.87353
1508	2.94e-25	1.63894
65985	2.98e-25	1.50889
1759	3e-25	1.94065
271	3.22e-25	1.45876
5521	3.22e-25	-3.54083
55002	3.23e-25	2.44222
4256	3.29e-25	-2.06406
340895	3.37e-25	6.88702
4584	3.45e-25	-3.06576
255743	3.45e-25	-1.71823
6970	3.45e-25	-7.47351
105370890	4.04e-25	7.41017
9026	4.25e-25	1.54172
5530	4.29e-25	1.61082
2908	4.54e-25	-1.92315
84678	4.57e-25	1.61548
2239	4.74e-25	-1.90391
107986827	4.76e-25	-1.8741
107986396	5.05e-25	7.50636
84124	5.09e-25	-2.0603
5920	5.79e-25	-6.38352
10467	5.86e-25	-2.50515
654790	7.1e-25	-4.12729
4661	7.86e-25	5.20512
105373414	7.88e-25	-2.80541
102723340	8.54e-25	-2.0592
653149	8.55e-25	7.63067
114793	8.85e-25	-1.56041
4973	1.03e-24	-9.04741
7056	1.04e-24	-2.22542
684	1.05e-24	-2.79306
80031	1.05e-24	-5.32662
85865	1.06e-24	-1.71683
4200	1.12e-24	-1.56124
57000	1.56e-24	4.06683
105371730	1.56e-24	-3.10988
5833	1.67e-24	1.54943
9551	1.7e-24	-2.28355
653381	1.77e-24	1.64736
23075	1.79e-24	-1.66471
84561	1.79e-24	3.12371
101929335	2.01e-24	-4.84074
1012	2.01e-24	3.07608
107985236	2.11e-24	-2.15131
2941	2.29e-24	-2.54454
283248	2.49e-24	2.00108
84668	2.58e-24	-2.50902
203228	2.6e-24	-2.01336
379	2.66e-24	-3.47984
1577	2.77e-24	-2.86334
25798	2.96e-24	-1.59103
9856	2.98e-24	-2.98609
83696	3.29e-24	1.7192
1299	4.18e-24	2.13526
1123	4.39e-24	2.07245
7366	4.61e-24	12.1833
6983	4.64e-24	-8.97265
1230	5.09e-24	-3.88777
347902	5.22e-24	3.06419
145282	5.24e-24	2.63139
22862	5.27e-24	1.62873
3889	5.43e-24	-3.21426
283358	5.58e-24	3.2316
353219	5.6e-24	6.06544
27202	5.61e-24	12.5537
7803	6.83e-24	1.44127
4254	7.27e-24	1.95177
51280	7.48e-24	-1.84907
50805	7.6e-24	3.00943
3659	8.07e-24	-2.13583
79983	8.08e-24	-1.89898
429	8.57e-24	12.2637
6515	8.8e-24	-6.65531
7589	8.83e-24	-1.92408
5311	9.33e-24	-2.03935
439921	9.83e-24	2.54076
197257	1.13e-23	1.97259
2947	1.14e-23	2.48529
81628	1.36e-23	-2.13154
55616	1.47e-23	-1.48647
5097	1.5e-23	-2.01065
347731	1.52e-23	-12.2747
3880	1.6e-23	2.03102
388886	1.69e-23	-1.66637
8608	1.77e-23	-3.37084
372	2.04e-23	1.34517
2690	2.2e-23	-2.29348
105374985	2.29e-23	-2.46483
576	2.34e-23	-2.00658
91012	2.38e-23	-1.64729
6664	2.43e-23	-1.93056
105375304	2.44e-23	-2.77641
10846	2.5e-23	-2.84014
60370	2.54e-23	-2.57987
200942	2.71e-23	3.53178
266727	2.74e-23	-3.2291
3158	2.78e-23	-6.98263
649	2.98e-23	-1.99407
58472	3.02e-23	1.82942
55520	3.23e-23	-2.75394
1525	3.77e-23	-2.16273
103611157	3.98e-23	-3.91027
105376958	4.04e-23	-4.77944
117145	4.25e-23	-2.48882
24146	4.34e-23	-2.65386
6337	4.44e-23	2.32271
10282	4.44e-23	-2.37037
51593	4.47e-23	-1.28509
57572	4.66e-23	1.94288
23650	4.76e-23	-3.78027
153478	4.96e-23	-2.64272
10980	5.24e-23	-2.0917
650794	5.63e-23	2.69653
26278	5.65e-23	1.79167
102724615	5.74e-23	12.136
55213	5.83e-23	1.81666
4059	5.87e-23	-1.58693
8798	6.44e-23	3.44733
79876	6.58e-23	1.52875
79838	6.66e-23	-2.88423
23499	6.91e-23	1.97083
4567	7.21e-23	-2.81628
100507584	7.25e-23	7.09328
102724163	7.44e-23	3.66447
5325	8.56e-23	-2.08658
112577518	8.89e-23	4.97594
57168	9.51e-23	-3.23349
115557	9.52e-23	1.57771
9317	9.52e-23	1.60638
6878	1.17e-22	-1.3801
23214	1.22e-22	1.57064
23255	1.24e-22	1.86474
41	1.25e-22	-2.35595
55356	1.45e-22	3.35095
57132	1.52e-22	-1.68078
11080	1.58e-22	-2.11286
219790	1.6e-22	-2.05082
253190	1.63e-22	-1.79624
554	1.74e-22	-5.60382
84501	1.97e-22	-1.59393
105376579	1.98e-22	-4.1432
27018	2.03e-22	-1.91705
28231	2.22e-22	-1.72384
10565	2.26e-22	1.68891
4776	2.58e-22	1.75606
64283	2.68e-22	1.65979
6002	2.83e-22	1.78222
105378150	2.88e-22	4.07565
124454	2.9e-22	1.56871
126410	3.25e-22	4.59194
23635	3.36e-22	-1.75267
2888	3.38e-22	2.60398
3175	3.68e-22	2.85222
2948	3.71e-22	2.03174
4576	4.04e-22	-2.92933
10501	4.17e-22	2.45261
572558	4.34e-22	-8.79835
5550	4.36e-22	1.44845
6920	4.52e-22	-1.55017
26064	4.89e-22	-1.91864
387521	4.9e-22	-1.56622
51704	4.98e-22	1.96689
11138	5.04e-22	-1.7085
6452	5.04e-22	1.90769
147495	5.92e-22	-2.49576
105376541	6.03e-22	10.0228
105377067	6.2e-22	-2.51432
10985	6.46e-22	1.67839
284581	6.71e-22	-2.22793
9590	7.61e-22	2.74309
10817	7.76e-22	-2.12078
5152	8.21e-22	-2.03771
1690	8.45e-22	1.98621
58513	8.97e-22	1.40562
8140	9.01e-22	1.97397
100996842	9.27e-22	1.73579
800	9.97e-22	-10.3854
1831	1.03e-21	1.732
122060	1.03e-21	-3.45095
3589	1.03e-21	-2.4546
79680	1.08e-21	-1.57578
6541	1.09e-21	1.68884
3268	1.09e-21	-1.83155
119385	1.15e-21	-1.81147
5578	1.16e-21	-1.69965
8555	1.19e-21	2.3947
284391	1.31e-21	-7.50954
9846	1.41e-21	2.05428
4233	1.42e-21	-1.68132
112597	1.44e-21	2.12929
113218500	1.44e-21	-1.86053
83854	1.44e-21	-2.36461
10561	1.49e-21	-8.59758
105374071	1.52e-21	-2.55084
10057	1.53e-21	-2.52683
3958	1.54e-21	-1.92386
7003	1.58e-21	-1.74525
8847	1.65e-21	2.11882
79024	1.7e-21	-5.33735
64426	1.82e-21	1.34888
152185	2.04e-21	1.4584
7978	2.06e-21	-1.6729
398	2.3e-21	2.24396
102723828	2.32e-21	3.07867
9620	2.38e-21	2.04313
1183	2.5e-21	-2.35777
2770	2.53e-21	-11.6433
373156	2.58e-21	-1.45185
2585	2.62e-21	1.68162
80852	2.63e-21	-1.29245
125488	2.97e-21	-1.66921
5376	3.45e-21	2.27904
283927	3.49e-21	-2.57186
2637	3.53e-21	2.01419
2805	3.63e-21	-1.47579
55286	3.79e-21	2.43874
1382	3.87e-21	-2.54122
2773	3.97e-21	1.31876
57556	4.19e-21	2.22792
11215	4.86e-21	1.44739
3674	5.19e-21	2.05003
6301	5.3e-21	1.62158
2786	5.7e-21	3.96611
4511	7.05e-21	-2.25222
57521	7.23e-21	1.72105
2752	7.32e-21	1.45518
4773	8.16e-21	1.81732
116966	9.55e-21	3.52483
1543	9.65e-21	-2.54232
1649	1.01e-20	-1.91552
222	1.02e-20	-1.80915
4753	1.06e-20	-8.32536
8741	1.11e-20	1.7948
1030	1.25e-20	-1.96739
754	1.33e-20	-1.35895
29780	1.36e-20	2.01804
199800	1.36e-20	-1.69542
3202	1.47e-20	-2.4964
144348	1.53e-20	1.57135
26056	1.71e-20	2.31273
91608	1.82e-20	-1.96925
283487	1.97e-20	3.8815
12	2.07e-20	11.236
8896	2.09e-20	-1.91582
11009	2.41e-20	7.69264
10317	2.52e-20	3.88672
57664	2.55e-20	2.27097
9179	2.58e-20	-1.48777
101927632	2.59e-20	-1.89971
28232	2.64e-20	-1.56872
441177	2.64e-20	-6.84505
143689	3e-20	-4.03855
112268246	3.03e-20	-1.73089
10370	3.04e-20	-1.95037
79642	3.13e-20	3.82334
5412	3.27e-20	1.96907
140462	3.59e-20	-2.77471
134147	3.72e-20	1.53175
91614	3.86e-20	-3.94789
22949	4.8e-20	1.84665
10486	5.08e-20	1.57186
2070	5.95e-20	-3.59847
6748	6.52e-20	-1.57808
8638	6.74e-20	-2.00049
81839	7.07e-20	1.69419
6980	7.26e-20	-11.3883
26033	7.61e-20	6.78421
1745	7.76e-20	-1.38532
245812	8.05e-20	-1.95494
8412	8.13e-20	-1.79665
85462	8.16e-20	-1.38773
2626	8.29e-20	11.1886
147166	8.62e-20	-1.84137
2119	8.67e-20	5.57894
56660	9.38e-20	-2.72577
9021	9.5e-20	1.74038
2494	1.02e-19	11.2891
107985909	1.09e-19	4.49469
285505	1.13e-19	4.69941
84766	1.16e-19	2.20162
140707	1.18e-19	1.60778
7586	1.23e-19	-1.59589
81618	1.24e-19	-1.68067
9988	1.27e-19	-1.92852
8437	1.27e-19	2.5009
10228	1.29e-19	1.45061
79156	1.38e-19	-2.48739
389333	1.52e-19	2.00615
22982	1.56e-19	1.57979
4931	2.09e-19	-1.28197
9625	2.16e-19	3.07785
1728	2.21e-19	-1.61993
8395	2.34e-19	-2.68012
57568	2.44e-19	2.34718
23268	2.46e-19	-1.70852
79794	2.64e-19	1.79099
23678	2.68e-19	2.06517
57452	2.76e-19	2.70273
4778	2.83e-19	-3.2021
5563	3.12e-19	-5.02434
10734	3.36e-19	-1.92429
56916	3.52e-19	1.45982
105378011	3.57e-19	3.12698
85458	3.57e-19	2.4828
143379	3.57e-19	2.09001
56171	3.62e-19	-3.10841
79161	3.83e-19	-1.80337
107984552	3.84e-19	-4.58663
50804	3.86e-19	1.34691
22979	4.11e-19	1.69354
23237	4.11e-19	2.0281
10165	4.28e-19	-1.46691
79689	4.3e-19	-5.45019
51237	4.34e-19	2.19384
8910	4.42e-19	-1.89024
25976	4.52e-19	1.98815
586	4.57e-19	3.07787
6977	4.83e-19	-11.0868
6904	5.21e-19	1.66222
85315	5.25e-19	2.704
4363	5.46e-19	1.89195
130612	5.67e-19	-2.16301
105371409	5.73e-19	11.1316
23586	5.74e-19	-1.64543
8482	5.74e-19	-2.33269
6498	5.83e-19	1.39959
5507	5.89e-19	-2.87417
118429	6.02e-19	-4.6147
100506428	6.03e-19	-2.01285
949	6.27e-19	1.55218
8829	6.57e-19	1.55906
192111	6.57e-19	1.44197
1287	6.62e-19	2.6005
467	6.64e-19	-2.80385
84187	6.64e-19	2.25063
282969	6.72e-19	5.31724
2182	6.8e-19	-2.9142
7409	6.99e-19	-2.59279
117854	7.32e-19	-3.42857
91156	7.92e-19	-4.28364
2624	8.11e-19	-1.47747
100820829	8.27e-19	4.77567
389541	8.76e-19	-1.7615
2195	9.14e-19	1.68016
22936	9.14e-19	-2.33147
388561	9.21e-19	-1.50119
7529	9.22e-19	1.35909
2897	9.35e-19	-5.8821
342892	9.66e-19	-1.55535
55326	9.85e-19	1.38952
267	1.02e-18	1.42953
54922	1.03e-18	-2.85496
5914	1.05e-18	1.78598
28642	1.07e-18	-10.9348
56128	1.16e-18	3.56788
23187	1.33e-18	1.72387
57282	1.35e-18	9.26459
27076	1.44e-18	-1.84443
4048	1.45e-18	-1.27996
7158	1.45e-18	1.59175
90649	1.47e-18	1.8586
107985486	1.49e-18	-6.14347
59339	1.52e-18	-1.66895
6303	1.58e-18	-2.27777
81566	1.61e-18	-1.84947
6884	1.62e-18	1.62301
129293	1.68e-18	-5.45755
100533105	1.74e-18	1.94862
81544	1.94e-18	-2.11499
107986951	1.94e-18	10.8732
7021	2.06e-18	-5.56259
3678	2.2e-18	2.8139
629	2.21e-18	-3.41388
57020	2.22e-18	1.46565
100507463	2.29e-18	-2.05165
221908	2.57e-18	-1.93386
107986768	2.58e-18	-5.86122
79974	2.59e-18	-10.8666
7483	2.59e-18	-1.90803
5610	2.63e-18	-1.35843
10103	2.64e-18	-2.55089
79805	2.66e-18	3.03319
8850	2.66e-18	-1.87739
3776	2.86e-18	10.9338
400680	3.02e-18	6.14876
840	3.19e-18	-1.18925
706	3.23e-18	1.9658
55967	3.51e-18	-1.76908
23042	3.55e-18	1.21196
105375519	3.56e-18	-4.3879
6507	3.6e-18	-4.85708
100506119	3.64e-18	-2.11675
84954	3.66e-18	1.55038
55718	3.67e-18	1.36671
933	3.74e-18	11.0001
114787	3.86e-18	1.69839
83930	3.9e-18	-1.41548
349565	3.95e-18	2.79695
222389	3.96e-18	-1.76426
1513	4.09e-18	-2.06639
4257	4.24e-18	-1.36097
4236	4.37e-18	1.52943
55972	4.71e-18	-1.25929
10801	4.81e-18	1.66457
2633	4.88e-18	-7.90503
10644	5.1e-18	-2.8178
284114	5.49e-18	1.94136
7136	5.57e-18	4.85435
10166	5.84e-18	1.50067
79628	5.88e-18	-2.316
23603	6.45e-18	1.48867
57559	6.46e-18	-2.94374
2982	6.65e-18	7.77426
100874091	6.84e-18	-3.23859
653583	6.87e-18	-1.60597
687	6.94e-18	2.10648
211	7.11e-18	-1.51503
107984273	7.14e-18	10.8523
3248	7.22e-18	9.15815
55824	7.22e-18	-3.00747
79102	7.25e-18	1.59791
7259	7.5e-18	1.27631
6867	7.62e-18	-1.79577
5613	8.41e-18	1.4047
3221	8.6e-18	2.01867
3843	8.93e-18	1.27934
110116772	8.99e-18	-1.49266
7090	9.51e-18	1.39796
2066	1.01e-17	10.671
152273	1.08e-17	-3.93179
91039	1.12e-17	1.39601
9829	1.15e-17	-1.76294
80326	1.17e-17	-6.29908
10520	1.34e-17	-1.73095
10154	1.38e-17	-2.73235
4486	1.45e-17	1.94585
105379321	1.47e-17	5.3403
4570	1.48e-17	-2.19608
127845	1.5e-17	-1.56749
2012	1.52e-17	3.64272
84899	1.53e-17	1.50168
23461	1.57e-17	-2.03494
11015	1.6e-17	1.57338
11099	1.62e-17	-1.39451
25849	1.64e-17	4.1768
8450	1.65e-17	-1.26623
51088	1.69e-17	1.92572
59271	1.78e-17	-2.70688
440482	1.83e-17	-2.09578
283537	1.97e-17	2.21342
8801	1.98e-17	1.8081
389538	2e-17	-1.5302
2322	2.1e-17	3.15336
122970	2.29e-17	1.55914
54868	2.29e-17	2.02645
64792	2.29e-17	-1.49544
54543	2.32e-17	-1.50065
9423	2.82e-17	2.45217
145741	2.89e-17	-3.67362
5602	2.92e-17	2.82369
9666	2.93e-17	1.30586
197320	2.99e-17	1.76611
219736	3.03e-17	-2.61268
57647	3.14e-17	1.55365
80896	3.21e-17	-2.00576
113655	3.38e-17	1.62266
440465	3.42e-17	1.58817
102724397	3.56e-17	2.4791
8898	3.9e-17	-1.25948
54436	4.05e-17	2.22537
80324	4.23e-17	1.37327
94121	4.27e-17	2.36552
402573	4.4e-17	-3.04302
643224	4.41e-17	2.68867
3714	4.43e-17	1.92938
163732	4.59e-17	-2.04624
4558	4.6e-17	-3.62523
84446	5.51e-17	-2.55264
27185	6e-17	-2.44859
10430	6.03e-17	-1.33804
51054	6.04e-17	-1.99917
5971	6.8e-17	-2.83729
23596	6.89e-17	-1.45536
55007	7.71e-17	-1.23792
101054525	7.83e-17	3.71992
7481	7.97e-17	-3.76602
84959	8.15e-17	4.14457
59344	8.6e-17	3.13403
84937	9.01e-17	1.24288
57037	9.28e-17	-1.71386
1041	9.51e-17	6.80008
112268146	9.91e-17	-2.46448
79694	9.97e-17	1.65312
59272	9.97e-17	-5.3257
107984316	1.02e-16	-2.65661
29	1.05e-16	1.45664
8985	1.09e-16	-1.95446
7979	1.12e-16	-2.33638
10723	1.12e-16	2.31516
51195	1.12e-16	2.22272
80212	1.22e-16	2.13191
11264	1.28e-16	-1.37634
51706	1.34e-16	-1.41028
10248	1.35e-16	-1.97417
23594	1.36e-16	-1.53801
102724428	1.38e-16	-2.38544
101927550	1.46e-16	-1.46467
8909	1.5e-16	-5.83444
340348	1.55e-16	1.94735
22846	1.56e-16	1.34474
1052	1.57e-16	-2.51132
113828	1.73e-16	3.85658
90024	1.73e-16	2.12128
55344	1.74e-16	1.31927
645	1.76e-16	-1.66731
4897	1.79e-16	1.44488
90271	1.81e-16	1.28337
642515	1.86e-16	2.19042
10247	1.88e-16	-2.22712
645027	1.88e-16	3.09978
57139	1.88e-16	8.87102
6974	1.91e-16	-10.3406
170691	1.97e-16	-2.6197
57707	2.02e-16	1.35617
55214	2.09e-16	-5.34194
105370624	2.11e-16	2.91415
7620	2.12e-16	4.46584
10577	2.16e-16	-1.41635
54700	2.2e-16	1.16306
10580	2.25e-16	-2.32988
151354	2.45e-16	-1.60388
55061	2.53e-16	1.65951
816	2.59e-16	1.32164
10426	2.72e-16	1.31957
79258	2.76e-16	-1.64924
3675	2.91e-16	-1.2747
3398	2.94e-16	-2.06382
8784	2.97e-16	6.32021
2118	3.06e-16	4.21729
9668	3.1e-16	-1.59794
4758	3.14e-16	-1.15207
100130992	3.14e-16	2.88904
54944	3.23e-16	1.27061
145581	3.26e-16	4.60499
65268	3.78e-16	1.82293
100996465	3.85e-16	-4.25909
26280	3.94e-16	-6.07788
493812	3.95e-16	1.76171
161176	3.98e-16	2.50998
80319	4.17e-16	4.92115
53358	4.19e-16	2.94248
51513	4.21e-16	-3.06133
6662	4.29e-16	4.47717
54467	4.38e-16	-1.15036
4774	4.53e-16	1.80244
5095	4.56e-16	1.48598
5357	4.61e-16	1.35208
624	4.66e-16	2.34935
55971	4.71e-16	-1.44996
57650	4.77e-16	1.25431
57692	4.78e-16	2.67096
9920	4.86e-16	2.74561
25875	4.89e-16	-1.41156
63951	5.07e-16	-2.14266
107985495	5.31e-16	-4.4355
84953	5.39e-16	-2.19481
286077	5.4e-16	1.306
6899	5.43e-16	-3.06486
7139	5.45e-16	-5.41409
25800	5.48e-16	1.92134
729975	5.84e-16	-4.48712
144110	5.93e-16	-2.45637
63941	6.09e-16	-1.54278
105371084	6.26e-16	2.33136
160762	6.29e-16	10.1979
221294	6.4e-16	1.28045
145781	6.42e-16	1.51052
132864	6.53e-16	-1.76363
84250	7.15e-16	-1.34766
100379661	7.33e-16	-7.57117
84293	7.37e-16	-1.08041
400506	7.52e-16	1.22119
125875	7.6e-16	-2.33495
27067	8.01e-16	1.20821
25924	8.08e-16	2.73671
57143	8.11e-16	1.29628
8365	8.66e-16	-2.41579
80005	9.01e-16	-1.15803
27346	9.46e-16	-1.23702
79570	9.88e-16	2.93384
4173	9.91e-16	1.15385
2697	1.01e-15	4.84991
81894	1.05e-15	-1.2889
728715	1.08e-15	-2.49373
7367	1.08e-15	10.0643
6047	1.09e-15	1.44502
1384	1.12e-15	1.52678
5272	1.16e-15	5.73843
8451	1.17e-15	1.16668
162972	1.17e-15	-1.81127
64168	1.19e-15	4.10117
2043	1.2e-15	-1.42596
290	1.21e-15	4.03999
8463	1.27e-15	1.45931
3352	1.37e-15	-2.98141
100101440	1.44e-15	-1.8938
9258	1.49e-15	1.55569
159371	1.53e-15	-1.44057
10021	1.56e-15	2.2506
645426	1.66e-15	-1.82823
363	1.68e-15	-3.39235
255043	1.71e-15	-1.91877
374286	1.72e-15	-3.24735
1798	1.75e-15	1.5572
7157	1.76e-15	1.30757
55103	1.84e-15	1.32653
65258	1.84e-15	-1.33477
10765	1.98e-15	1.20163
1407	2.05e-15	1.66087
10964	2.07e-15	-10.0648
9568	2.08e-15	-2.96718
92249	2.09e-15	-1.2714
140831	2.19e-15	1.90196
6490	2.27e-15	-1.75299
56935	2.28e-15	-1.92346
105377731	2.33e-15	7.40417
51496	2.36e-15	1.44656
112268289	2.42e-15	-3.36474
284370	2.44e-15	-1.75513
200407	2.46e-15	-3.60057
8643	2.51e-15	-3.21581
102723961	2.52e-15	2.90079
101927164	2.73e-15	-2.35906
107133515	2.74e-15	-1.51
84883	2.74e-15	-1.44749
376267	2.84e-15	-1.23771
4010	2.93e-15	1.46432
65982	3.04e-15	-1.29654
285313	3.24e-15	-2.02579
10783	3.31e-15	1.29177
105373944	3.32e-15	2.04044
25959	3.33e-15	1.16863
64849	3.33e-15	3.21554
114880	3.37e-15	1.76283
51129	3.38e-15	-2.08112
104	3.42e-15	-1.09396
84168	3.54e-15	1.38217
9871	3.63e-15	1.47087
83857	3.76e-15	9.66267
196385	3.87e-15	3.78852
282763	3.95e-15	-9.88469
1839	3.96e-15	-2.70971
124590	3.96e-15	-2.33773
6981	4e-15	-9.97432
6653	4.04e-15	-2.21334
8515	4.11e-15	-2.38378
1646	4.21e-15	-2.12874
107986454	4.57e-15	-5.15013
353355	4.64e-15	-1.91826
56975	4.7e-15	-1.45016
105372321	5.11e-15	1.57836
399	5.36e-15	5.76975
22996	5.44e-15	1.29435
9834	5.44e-15	9.8481
101928589	5.48e-15	1.42621
79648	5.69e-15	1.3926
114907	5.73e-15	-1.73478
147804	5.87e-15	-1.59341
100129484	6.06e-15	2.35876
84274	6.37e-15	1.34848
23023	6.58e-15	1.24197
4099	6.62e-15	9.75619
148545	7.31e-15	8.51052
5154	7.34e-15	-1.62988
150759	7.39e-15	-2.11065
100616668	7.51e-15	2.13721
257415	7.55e-15	-1.31297
84516	7.68e-15	1.32279
2729	7.72e-15	-1.16999
252995	7.85e-15	-2.70777
91404	7.86e-15	1.78418
8408	7.93e-15	1.59192
4579	7.98e-15	-2.04944
4791	7.98e-15	-1.24595
1234	8.05e-15	-9.90445
57533	8.17e-15	1.5161
55332	8.17e-15	1.14029
10962	8.22e-15	-1.35453
11156	8.35e-15	1.67927
2272	8.45e-15	4.89284
101928767	8.49e-15	-8.52389
126282	8.56e-15	1.46778
79315	8.66e-15	-4.76675
9310	8.71e-15	-1.93801
51076	8.77e-15	-1.20243
7273	8.81e-15	-1.50521
1606	8.85e-15	-1.1412
146880	8.85e-15	-1.5595
102724632	8.92e-15	3.39118
64167	9.45e-15	-3.18388
56006	9.67e-15	-1.21763
9215	9.67e-15	2.04338
56649	9.68e-15	2.70962
203328	9.7e-15	2.14808
5445	9.88e-15	-1.28185
29091	1.03e-14	-9.6997
11079	1.04e-14	-1.08002
102466747	1.06e-14	-2.60488
10072	1.07e-14	1.33325
729230	1.09e-14	-9.94346
663	1.1e-14	1.23087
9650	1.13e-14	1.35434
51084	1.15e-14	1.58509
9665	1.16e-14	1.25239
147686	1.17e-14	-1.76413
80144	1.18e-14	2.20166
251	1.21e-14	-4.59553
79873	1.21e-14	1.68513
105373989	1.24e-14	3.22719
2581	1.25e-14	1.64086
2309	1.32e-14	1.07734
105379695	1.35e-14	1.79287
57409	1.36e-14	1.37501
10809	1.38e-14	1.64192
3423	1.4e-14	1.32046
5754	1.42e-14	-1.5807
5244	1.45e-14	-1.88718
1213	1.51e-14	1.11238
100506834	1.54e-14	-8.40607
3064	1.57e-14	1.3708
285150	1.61e-14	4.90681
10267	1.61e-14	9.52848
1514	1.68e-14	-1.51699
645431	1.73e-14	2.82624
85476	1.75e-14	1.22058
55283	1.78e-14	-2.1216
10645	1.88e-14	1.1026
201299	1.91e-14	-1.72952
7434	1.94e-14	-2.02451
152742	1.94e-14	-6.34297
3169	1.95e-14	1.60982
4281	1.97e-14	-2.71279
1746	1.99e-14	-2.36041
2339	2.04e-14	-1.58718
2542	2.04e-14	1.13385
4893	2.05e-14	1.121
107987172	2.07e-14	-2.29555
85441	2.08e-14	-2.10507
284371	2.08e-14	-1.70217
79730	2.13e-14	1.40064
11022	2.14e-14	-1.18665
100874014	2.16e-14	5.14785
440508	2.17e-14	-5.17394
643201	2.22e-14	-2.98221
9603	2.32e-14	-1.73385
100533183	2.33e-14	2.5946
7327	2.4e-14	-1.58716
101930452	2.42e-14	-2.76373
102725065	2.45e-14	-2.92156
268	2.46e-14	-1.53845
177	2.48e-14	-1.50812
6049	2.52e-14	1.23494
55765	2.55e-14	1.98318
145438	2.56e-14	2.62208
4553	2.68e-14	-2.06424
3790	2.76e-14	1.94809
50810	2.79e-14	1.51434
55806	2.81e-14	1.29192
114770	2.88e-14	9.39444
57486	2.91e-14	1.0751
246778	2.96e-14	-3.77712
7181	3.04e-14	-1.53096
30010	3.05e-14	-3.63039
145978	3.12e-14	9.7074
154761	3.12e-14	-2.45684
148252	3.15e-14	1.94969
26469	3.18e-14	-1.18513
8347	3.23e-14	-1.82614
10782	3.35e-14	-1.11525
9498	3.36e-14	-1.71127
55851	3.37e-14	-1.5353
4641	3.41e-14	1.16308
101929120	3.41e-14	3.67028
105372639	3.48e-14	-6.62831
55008	3.49e-14	-1.91492
120939	3.62e-14	-9.49061
8732	3.64e-14	1.18141
5053	3.72e-14	7.19153
71	3.73e-14	1.33635
64122	4.31e-14	2.0671
79744	4.36e-14	-1.55318
54814	4.38e-14	-1.47188
54993	4.56e-14	1.80525
23247	4.74e-14	1.38589
105372640	4.76e-14	3.7268
9818	4.78e-14	1.23928
166815	4.83e-14	-1.32968
390980	5.26e-14	-1.61509
23359	5.42e-14	-4.96865
55170	5.44e-14	1.273
79968	5.59e-14	1.35465
1410	5.66e-14	-8.26028
389015	5.67e-14	-9.6017
57705	5.87e-14	9.58569
10268	5.97e-14	9.60175
3106	6.12e-14	-1.74493
79621	6.12e-14	1.4066
87	6.17e-14	1.34663
375341	6.19e-14	-1.64946
51291	6.2e-14	1.67405
1942	6.22e-14	-1.4628
399717	6.27e-14	1.34257
92521	6.3e-14	1.10101
867	6.41e-14	1.71057
84964	6.53e-14	-1.2349
55107	6.64e-14	5.12708
84456	7.23e-14	3.81685
91298	7.28e-14	-1.52457
84267	7.41e-14	1.34356
145783	7.44e-14	5.03052
3547	7.74e-14	9.52549
678	7.8e-14	1.53531
55128	7.88e-14	-1.8942
9724	8.01e-14	1.87443
220323	8.11e-14	-1.34275
105372263	8.12e-14	-5.22298
6297	8.13e-14	1.82129
475	8.27e-14	-1.51469
3899	8.33e-14	9.48974
730091	8.5e-14	2.77548
10745	8.63e-14	1.20037
93349	8.83e-14	-1.31197
9778	9.2e-14	1.31284
121506	9.36e-14	-3.89852
51108	9.44e-14	1.14418
2674	9.48e-14	12.8238
10959	9.59e-14	1.39604
29097	9.72e-14	-1.43572
81491	9.73e-14	3.03425
10903	9.77e-14	-1.08204
374928	9.82e-14	-1.61946
118980	1.01e-13	1.6054
105372768	1.05e-13	-6.02978
4555	1.05e-13	-1.92654
344148	1.06e-13	6.22746
219	1.07e-13	1.15347
128153	1.09e-13	2.84942
102724168	1.1e-13	-1.81001
105378521	1.13e-13	-9.44185
5582	1.17e-13	-2.63859
2194	1.19e-13	1.75574
10019	1.23e-13	1.85271
4222	1.24e-13	-5.1193
100526833	1.27e-13	2.09573
84166	1.29e-13	-2.5378
57154	1.3e-13	-1.40346
51741	1.3e-13	-1.59474
23613	1.33e-13	1.07058
9266	1.34e-13	-1.13978
100137049	1.34e-13	-1.74642
64925	1.35e-13	1.27255
79834	1.37e-13	-1.26527
54923	1.37e-13	-1.30764
22882	1.38e-13	1.29993
22827	1.38e-13	1.32029
105371453	1.45e-13	1.30496
55957	1.47e-13	-1.743
63935	1.49e-13	1.5035
4697	1.53e-13	-1.30633
4889	1.54e-13	9.38901
100534612	1.59e-13	-1.39342
338651	1.66e-13	2.20858
102466658	1.66e-13	3.67182
23091	1.67e-13	1.05299
25998	1.68e-13	1.08995
2	1.68e-13	-2.0149
57643	1.72e-13	1.54658
11034	1.74e-13	-1.62234
100885776	1.8e-13	2.58185
7439	1.82e-13	-1.1053
148932	1.86e-13	-1.50548
5031	1.88e-13	-1.66401
55151	1.9e-13	-1.21619
89758	1.9e-13	-9.37365
105376491	1.92e-13	-5.3218
8444	1.98e-13	1.66007
163126	2.03e-13	-1.96853
5073	2.05e-13	1.08579
1050	2.05e-13	-1.64668
3516	2.07e-13	1.11565
824	2.07e-13	1.24367
59348	2.1e-13	-1.39095
3945	2.1e-13	1.09637
201501	2.13e-13	-2.26007
123	2.36e-13	2.11126
7477	2.36e-13	-1.37652
5934	2.36e-13	1.08707
79651	2.4e-13	1.62713
8778	2.48e-13	-9.22501
221336	2.59e-13	-1.60498
107985436	2.61e-13	2.48838
57178	2.62e-13	1.47654
3091	2.62e-13	1.5308
4311	2.63e-13	9.43931
25805	2.63e-13	1.41158
972	2.64e-13	-1.48617
84669	2.67e-13	1.18081
80759	2.69e-13	1.70054
9948	2.73e-13	1.3868
255057	2.82e-13	1.63647
105376843	2.83e-13	-1.64799
65249	2.83e-13	1.64224
56142	2.84e-13	1.88094
64130	2.84e-13	-1.59067
4929	2.92e-13	-1.72737
1747	2.94e-13	-1.64528
692227	3.08e-13	-1.6046
10129	3.13e-13	4.38027
6338	3.14e-13	2.85405
5721	3.2e-13	-1.51427
53917	3.23e-13	-1.38006
728294	3.24e-13	1.25414
291	3.35e-13	-1.18869
55975	3.35e-13	-1.21898
3981	3.35e-13	1.53261
2975	3.35e-13	1.56556
10396	3.38e-13	-1.64285
53820	3.46e-13	2.12559
100616211	3.51e-13	-1.88003
6755	3.55e-13	9.37113
284353	3.62e-13	-2.78323
10392	3.62e-13	-1.51242
100128386	3.67e-13	-3.59492
266675	3.74e-13	2.83097
100505678	3.75e-13	2.35071
80727	3.79e-13	1.58838
6158	3.89e-13	-1.66754
54059	3.9e-13	-1.57047
90135	3.91e-13	1.19984
4092	3.91e-13	2.0224
91862	4.14e-13	-1.05483
2114	4.23e-13	-1.01694
23600	4.23e-13	-1.33578
339983	4.4e-13	1.9179
10475	4.42e-13	-1.9363
23450	4.43e-13	1.13079
25787	4.75e-13	-2.96159
817	4.76e-13	-1.32761
81570	4.85e-13	1.04106
92017	4.86e-13	1.34743
2676	4.87e-13	-1.64752
11333	4.9e-13	-1.57514
5178	5.13e-13	5.39664
10529	5.36e-13	1.19322
9644	5.42e-13	2.15581
92312	5.53e-13	1.46796
23014	5.55e-13	1.26425
2707	5.72e-13	2.43941
6720	5.74e-13	1.38301
201895	5.99e-13	1.66929
80864	6.04e-13	-1.64851
100506358	6.21e-13	-8.03417
283848	6.26e-13	4.90802
348110	6.5e-13	1.52532
93129	6.72e-13	1.3106
9738	6.79e-13	1.24629
397	6.8e-13	-2.93682
55287	6.88e-13	-2.14194
101735302	6.96e-13	-1.85053
5129	6.96e-13	-1.06854
56896	7.53e-13	1.1929
283284	7.74e-13	-3.43345
5155	7.83e-13	1.11617
10186	8.02e-13	2.92977
80832	8.05e-13	-4.17415
151011	8.06e-13	-1.3688
3831	8.1e-13	1.19567
9674	8.23e-13	1.60058
79929	8.42e-13	1.23639
2852	8.46e-13	1.96258
66036	8.46e-13	1.37388
127281	8.47e-13	-1.15812
144233	8.5e-13	-1.2411
9526	8.51e-13	1.0865
101929240	8.8e-13	-1.64191
84078	8.93e-13	1.41126
2896	8.95e-13	-1.50946
11021	9.13e-13	1.10034
105373480	9.13e-13	2.58438
793	9.21e-13	-4.40902
150094	9.25e-13	-2.26318
3770	9.47e-13	-2.27906
7006	9.91e-13	-1.63895
2887	9.91e-13	-1.30815
100506071	1e-12	1.91422
284339	1e-12	-5.56454
79867	1.02e-12	1.73397
6513	1.02e-12	1.5661
5540	1.04e-12	-7.91584
3399	1.04e-12	-1.95974
51144	1.06e-12	1.34217
105371351	1.07e-12	-9.10721
23348	1.08e-12	1.5035
112616	1.1e-12	-2.47596
9145	1.1e-12	-1.30178
80017	1.12e-12	-1.78753
107984251	1.12e-12	-2.31134
10434	1.15e-12	1.02008
10276	1.15e-12	1.03897
102659353	1.15e-12	2.54679
2009	1.16e-12	1.69554
91775	1.2e-12	1.31769
5026	1.2e-12	2.13031
100128338	1.2e-12	1.22676
100500847	1.21e-12	2.73459
393	1.22e-12	-1.36532
57562	1.22e-12	3.48284
114904	1.23e-12	-1.88145
6604	1.25e-12	-1.12105
27151	1.25e-12	-1.3866
100130275	1.26e-12	-1.91321
2069	1.27e-12	6.86741
100506123	1.31e-12	-2.9614
145748	1.32e-12	-1.2263
66035	1.36e-12	-1.69456
5358	1.37e-12	1.2359
10718	1.41e-12	7.70573
83888	1.42e-12	9.10558
65082	1.45e-12	1.09519
7812	1.46e-12	1.04017
9133	1.48e-12	1.26765
84107	1.48e-12	1.68742
26751	1.49e-12	-1.25269
65009	1.5e-12	1.28737
1665	1.57e-12	1.11633
3695	1.6e-12	-1.89615
55610	1.62e-12	-1.15445
284459	1.62e-12	-1.41538
23357	1.64e-12	1.28759
105375431	1.64e-12	-3.11815
5959	1.65e-12	-2.11153
440138	1.65e-12	1.89223
6546	1.65e-12	5.3308
101928292	1.72e-12	7.77207
107985246	1.76e-12	-1.57097
9749	1.77e-12	1.30759
147694	1.82e-12	-1.42489
112703	1.85e-12	9.06456
4925	1.91e-12	-1.50513
387254	1.96e-12	2.04044
23094	1.96e-12	-1.08611
27229	2.19e-12	1.10291
8013	2.25e-12	-2.78527
79731	2.3e-12	1.12867
2983	2.36e-12	6.00776
9582	2.47e-12	-1.32955
54626	2.47e-12	2.76132
55114	2.48e-12	1.13724
9536	2.5e-12	1.48096
727897	2.93e-12	4.67373
5291	2.95e-12	1.11083
22941	2.98e-12	1.19676
145873	3.05e-12	7.63955
10592	3.09e-12	1.32391
5413	3.09e-12	2.10328
10549	3.11e-12	-1.16748
57804	3.13e-12	1.19512
8309	3.17e-12	6.54187
51196	3.22e-12	-2.16492
3356	3.23e-12	-9.01457
221154	3.36e-12	1.29434
57621	3.45e-12	1.24233
57453	3.47e-12	7.56193
79066	3.48e-12	1.22542
109729173	3.57e-12	-1.47565
9836	3.57e-12	1.18392
8001	3.66e-12	6.6215
5532	3.68e-12	1.12343
5747	4.2e-12	1.03331
64215	4.26e-12	1.04877
6547	4.31e-12	-6.50372
2914	4.37e-12	1.89876
1174	4.45e-12	-1.22596
8435	4.53e-12	3.71279
55743	4.54e-12	1.0354
2109	4.59e-12	-1.34283
55711	4.62e-12	2.14755
9904	4.65e-12	1.34766
169200	4.69e-12	1.76484
79613	4.69e-12	1.35713
6304	4.89e-12	-2.50861
7767	4.94e-12	-1.61931
100049716	4.98e-12	1.86781
4616	5.29e-12	1.33855
6563	5.45e-12	8.97216
112268213	5.64e-12	-2.9869
7127	5.71e-12	1.94879
6383	5.91e-12	-1.17322
11240	6.01e-12	1.32619
202051	6.17e-12	1.43212
105377740	6.29e-12	-5.981
285671	6.35e-12	6.52428
285971	6.35e-12	2.343
7375	6.4e-12	1.01157
7693	6.4e-12	-1.04781
8773	6.4e-12	1.06304
10855	6.43e-12	-1.45719
100507524	6.48e-12	-2.85237
408186	6.48e-12	-2.41847
53342	6.77e-12	1.25538
10974	6.79e-12	-1.71986
122622	6.79e-12	1.25145
767	6.9e-12	-1.40122
84747	6.91e-12	1.45708
28981	6.93e-12	1.31547
828	6.96e-12	-1.37729
1113	7e-12	5.10262
6505	7.18e-12	3.06127
5831	7.34e-12	1.30711
440044	7.42e-12	-2.78149
10018	7.45e-12	1.60918
5795	7.45e-12	1.25106
10437	7.53e-12	-1.28297
25797	7.57e-12	-1.9472
2632	7.64e-12	1.03986
646643	7.64e-12	7.55452
675	8.17e-12	1.49545
3954	8.3e-12	1.00011
85028	8.42e-12	-1.42145
56952	8.57e-12	1.4403
105378111	8.73e-12	8.85499
8578	8.81e-12	-2.8321
91949	8.91e-12	1.00978
105369748	8.94e-12	-1.8894
106660612	9.08e-12	-1.50005
5654	9.08e-12	-1.1063
5732	9.12e-12	7.64832
8644	9.34e-12	-2.88161
8681	9.51e-12	-1.38785
9547	9.74e-12	10.3934
91752	9.74e-12	8.84347
5189	9.99e-12	-1.89122
114789	1e-11	2.03294
11043	1.01e-11	1.45938
57007	1.04e-11	1.83288
7301	1.04e-11	-1.14389
284359	1.07e-11	-3.17347
54839	1.08e-11	2.04488
10198	1.11e-11	1.14126
92283	1.11e-11	-1.65732
64129	1.12e-11	-5.11579
2829	1.14e-11	-8.65439
105372578	1.14e-11	-1.24958
9371	1.14e-11	1.14467
26258	1.18e-11	1.07802
92815	1.2e-11	-1.29206
100130027	1.22e-11	1.37299
10229	1.23e-11	1.21002
22853	1.23e-11	-1.3142
53827	1.24e-11	-5.32547
284613	1.25e-11	1.7495
114044	1.26e-11	-1.09755
1054	1.28e-11	-1.25789
9252	1.28e-11	-1.44718
114879	1.33e-11	1.13675
100130238	1.38e-11	5.69058
139065	1.38e-11	3.85419
3631	1.4e-11	-1.19527
3560	1.4e-11	3.89473
90423	1.41e-11	1.31298
284408	1.42e-11	-1.72716
90075	1.46e-11	-1.43349
9902	1.46e-11	1.4583
56987	1.47e-11	1.11996
81488	1.47e-11	1.30581
2054	1.49e-11	1.20878
3213	1.5e-11	3.70458
645323	1.5e-11	3.51295
1595	1.51e-11	-1.82857
54435	1.53e-11	5.47706
26010	1.59e-11	-1.29515
9124	1.6e-11	-1.58651
1938	1.61e-11	1.30849
10808	1.61e-11	1.44762
50861	1.64e-11	-1.42123
104472717	1.65e-11	8.75957
2730	1.81e-11	-1.04406
2220	1.81e-11	8.96034
57412	1.83e-11	2.26096
23542	1.84e-11	-2.16128
107986784	1.87e-11	-8.68477
105370886	1.91e-11	8.48914
2517	1.92e-11	-1.10065
4212	1.98e-11	-1.47401
221143	1.98e-11	1.38404
3569	1.99e-11	-8.73338
2592	2.01e-11	-1.3
728558	2.03e-11	-1.93133
253943	2.05e-11	1.03448
84987	2.07e-11	-1.31203
24	2.08e-11	-2.52084
84288	2.16e-11	-1.38121
140733	2.18e-11	2.2897
105374122	2.23e-11	4.18879
163087	2.25e-11	-1.37879
8573	2.27e-11	1.34512
4591	2.29e-11	1.19921
121838	2.3e-11	-8.59396
246777	2.35e-11	-1.55502
254263	2.36e-11	1.7532
2355	2.51e-11	1.63011
9786	2.58e-11	1.07742
221322	2.59e-11	2.03611
101929056	2.6e-11	2.20806
55270	2.62e-11	1.0647
219333	2.68e-11	1.17633
388228	2.71e-11	1.11672
6156	2.71e-11	-1.13574
9516	2.78e-11	1.11542
10848	2.78e-11	-1.10386
388559	2.79e-11	-1.23082
1977	2.85e-11	1.03641
11226	2.89e-11	-1.28944
776	2.91e-11	-1.71386
9633	2.93e-11	1.10562
79187	2.99e-11	1.34409
56257	3.01e-11	-1.348
164668	3.08e-11	-2.67856
5165	3.14e-11	1.49937
359809	3.22e-11	4.52939
4094	3.3e-11	-2.01199
131544	3.36e-11	-1.49467
[truncated: 3,293 more rows]

## Sheet: Table-S2-BRD4-ChIP-seq
seqnames	start	end	annotation	geneStrand	geneId	distanceToTSS	ENTREZID	SYMBOL
chr1	779080	779080	Promoter (<=1kb)	1	ENSG00000237491	108	105378580	LINC01409
chr1	904392	904392	Promoter (<=1kb)	1	ENSG00000272438	-442	NA	NA
chr1	904958	904958	Promoter (<=1kb)	1	ENSG00000272438	124	NA	NA
chr1	920049	920049	Promoter (<=1kb)	2	ENSG00000223764	-357	100130417	LINC02593
chr1	920761	920761	Promoter (<=1kb)	2	ENSG00000223764	255	100130417	LINC02593
chr1	925158	925158	Promoter (<=1kb)	1	ENSG00000187634	8	148398	SAMD11
chr1	933079	933079	Promoter (2-3kb)	1	ENSG00000187634	2767	148398	SAMD11
chr1	933612	933612	Intron (ENST00000616016.5/ENSG00000187634.13, intron 4 of 13)	1	ENSG00000187634	3300	148398	SAMD11
chr1	938362	938362	Promoter (<=1kb)	1	ENSG00000187634	-913	148398	SAMD11
chr1	941040	941040	Promoter (<=1kb)	1	ENSG00000187634	-36	148398	SAMD11
chr1	960932	960932	Promoter (<=1kb)	1	ENSG00000187961	293	339451	KLHL17
chr1	966790	966790	Promoter (<=1kb)	1	ENSG00000187583	288	84069	PLEKHN1
chr1	976239	976239	Promoter (<=1kb)	2	ENSG00000187642	402	84808	PERM1
chr1	995730	995730	Promoter (2-3kb)	2	ENSG00000272512	2321	NA	NA
chr1	998063	998063	Promoter (<=1kb)	2	ENSG00000272512	-12	NA	NA
chr1	998369	998369	Promoter (<=1kb)	2	ENSG00000272512	-318	NA	NA
chr1	1000585	1000585	Promoter (<=1kb)	2	ENSG00000188290	-413	57801	HES4
chr1	1014678	1014678	Promoter (1-2kb)	1	ENSG00000187608	1181	9636	ISG15
chr1	1021003	1021003	Promoter (<=1kb)	1	ENSG00000188157	880	375790	AGRN
chr1	1025046	1025046	Intron (ENST00000379370.7/ENSG00000188157.15, intron 2 of 35)	1	ENSG00000188157	4923	375790	AGRN
chr1	1059454	1059454	Promoter (<=1kb)	1	ENSG00000217801	-254	100288175	LOC100288175
chr1	1068498	1068498	Intron (ENST00000412397.2/ENSG00000217801.10, intron 8 of 9)	1	ENSG00000217801	3980	100288175	LOC100288175
chr1	1069670	1069670	Distal Intergenic	2	ENSG00000237330	4636	401934	RNF223
chr1	1073551	1073551	Promoter (<=1kb)	2	ENSG00000237330	755	401934	RNF223
chr1	1080139	1080139	Distal Intergenic	2	ENSG00000131591	3933	54991	C1orf159
chr1	1081071	1081071	Distal Intergenic	2	ENSG00000131591	3001	54991	C1orf159
chr1	1115504	1115504	Promoter (<=1kb)	2	ENSG00000131591	577	54991	C1orf159
chr1	1116725	1116725	Promoter (<=1kb)	2	ENSG00000131591	-364	54991	C1orf159
chr1	1122522	1122522	Distal Intergenic	2	ENSG00000131591	-6161	54991	C1orf159
chr1	1123239	1123239	Distal Intergenic	2	ENSG00000131591	-6878	54991	C1orf159
chr1	1124447	1124447	Distal Intergenic	2	ENSG00000131591	-8086	54991	C1orf159
chr1	1125160	1125160	Distal Intergenic	2	ENSG00000131591	-8799	54991	C1orf159
chr1	1132756	1132756	Distal Intergenic	1	ENSG00000223823	-4261	254099	LINC01342
chr1	1137252	1137252	Promoter (<=1kb)	1	ENSG00000223823	235	254099	LINC01342
chr1	1138068	1138068	Promoter (1-2kb)	1	ENSG00000223823	1051	254099	LINC01342
chr1	1158168	1158168	Distal Intergenic	1	ENSG00000207730	-8936	406984	MIR200B
chr1	1162554	1162554	Distal Intergenic	1	ENSG00000207730	-4550	406984	MIR200B
chr1	1163136	1163136	Distal Intergenic	1	ENSG00000207730	-3968	406984	MIR200B
chr1	1206218	1206218	Promoter (<=1kb)	2	ENSG00000186891	353	8784	TNFRSF18
chr1	1206869	1206869	Promoter (<=1kb)	2	ENSG00000186891	-277	8784	TNFRSF18
chr1	1208172	1208172	Promoter (1-2kb)	2	ENSG00000186891	-1580	8784	TNFRSF18
chr1	1231768	1231768	Promoter (<=1kb)	2	ENSG00000078808	200	51150	SDF4
chr1	1232693	1232693	Promoter (<=1kb)	1	ENSG00000176022	456	126792	B3GALT6
chr1	1237397	1237397	Distal Intergenic	1	ENSG00000176022	5160	126792	B3GALT6
chr1	1238024	1238024	Distal Intergenic	2	ENSG00000184163	5134	388581	C1QTNF12
chr1	1273636	1273636	Promoter (<=1kb)	2	ENSG00000160087	90	118424	UBE2J2
chr1	1290526	1290526	3' UTR	1	ENSG00000162572	3417	6339	SCNN1D
chr1	1291173	1291173	Intron (ENST00000379116.10/ENSG00000162572.21, intron 17 of 17)	2	ENSG00000131584	3835	116983	ACAP3
chr1	1291762	1291762	3' UTR	2	ENSG00000131584	3246	116983	ACAP3
chr1	1307415	1307415	Promoter (<=1kb)	2	ENSG00000131584	403	116983	ACAP3
chr1	1308267	1308267	Promoter (<=1kb)	1	ENSG00000169972	-330	126789	PUSL1
chr1	1308811	1308811	Promoter (<=1kb)	1	ENSG00000169972	-10	126789	PUSL1
chr1	1310456	1310456	Promoter (<=1kb)	2	ENSG00000131584	-847	116983	ACAP3
chr1	1324464	1324464	Promoter (<=1kb)	2	ENSG00000127054	139	54973	INTS11
chr1	1325063	1325063	Promoter (<=1kb)	1	ENSG00000224051	-178	80772	CPTP
chr1	1344437	1344437	Intron (ENST00000378891.9/ENSG00000107404.20, intron 1 of 14)	2	ENSG00000107404	-4072	1855	DVL1
chr1	1348194	1348194	Promoter (<=1kb)	2	ENSG00000107404	761	1855	DVL1
chr1	1348701	1348701	Promoter (<=1kb)	2	ENSG00000107404	254	1855	DVL1
chr1	1349738	1349738	Promoter (<=1kb)	2	ENSG00000107404	-320	1855	DVL1
chr1	1360099	1360099	Promoter (1-2kb)	2	ENSG00000162576	-1305	54587	MXRA8
chr1	1374936	1374936	Promoter (<=1kb)	2	ENSG00000175756	208	54998	AURKAIP1
chr1	1375886	1375886	Promoter (<=1kb)	2	ENSG00000175756	-391	54998	AURKAIP1
chr1	1399065	1399065	Promoter (<=1kb)	2	ENSG00000221978	-109	81669	CCNL2
chr1	1399737	1399737	Promoter (<=1kb)	1	ENSG00000224870	-69	148413	MRPL20-AS1
chr1	1407078	1407078	Promoter (<=1kb)	2	ENSG00000242485	-80	55052	MRPL20
chr1	1427678	1427678	Promoter (1-2kb)	1	ENSG00000205116	1807	643965	TMEM88B
chr1	1430712	1430712	Promoter (1-2kb)	2	ENSG00000225285	1131	NA	NA
chr1	1433590	1433590	Promoter (<=1kb)	2	ENSG00000225285	898	NA	NA
chr1	1434899	1434899	Promoter (<=1kb)	1	ENSG00000179403	38	64856	VWA1
chr1	1435904	1435904	Promoter (<=1kb)	1	ENSG00000179403	169	64856	VWA1
chr1	1462035	1462035	Promoter (<=1kb)	1	ENSG00000215915	-448	219293	ATAD3C
chr1	1511650	1511650	Promoter (<=1kb)	1	ENSG00000197785	-512	55210	ATAD3A
chr1	1512522	1512522	Promoter (<=1kb)	1	ENSG00000197785	-8	55210	ATAD3A
chr1	1574704	1574704	Promoter (<=1kb)	2	ENSG00000160075	-117	29101	SSU72
chr1	1599600	1599600	Promoter (<=1kb)	2	ENSG00000228594	535	643988	FNDC10
chr1	1615621	1615621	Promoter (<=1kb)	1	ENSG00000197530	91	142678	MIB2
chr1	1659121	1659121	Promoter (<=1kb)	2	ENSG00000248333	-109	984	CDK11B
chr1	1678487	1678487	Intron (ENST00000614300.4/ENSG00000189339.12, intron 2 of 6)	1	ENSG00000269737	5212	NA	NA
chr1	1680470	1680470	Intron (ENST00000614300.4/ENSG00000189339.12, intron 2 of 6)	1	ENSG00000269737	7195	NA	NA
chr1	1681156	1681156	Intron (ENST00000614300.4/ENSG00000189339.12, intron 2 of 6)	1	ENSG00000269737	7881	NA	NA
chr1	1686799	1686799	Intron (ENST00000614300.4/ENSG00000189339.12, intron 2 of 6)	2	ENSG00000189339	5910	728661	SLC35E2B
chr1	1687216	1687216	Intron (ENST00000614300.4/ENSG00000189339.12, intron 2 of 6)	2	ENSG00000189339	5493	728661	SLC35E2B
chr1	1692815	1692815	Promoter (<=1kb)	2	ENSG00000189339	-20	728661	SLC35E2B
chr1	1738991	1738991	Promoter (<=1kb)	2	ENSG00000215790	566	9906	SLC35E2A
chr1	1740431	1740431	Promoter (<=1kb)	2	ENSG00000215790	-874	9906	SLC35E2A
chr1	1746115	1746115	Promoter (<=1kb)	2	ENSG00000215790	-123	9906	SLC35E2A
chr1	1759582	1759582	Promoter (1-2kb)	2	ENSG00000008130	-1007	65220	NADK
chr1	1764023	1764023	Intron (ENST00000341426.9/ENSG00000008130.15, intron 2 of 11)	2	ENSG00000008130	-5448	65220	NADK
chr1	1778735	1778735	Promoter (<=1kb)	2	ENSG00000008130	55	65220	NADK
chr1	1853161	1853161	Intron (ENST00000610897.4/ENSG00000078369.18, intron 1 of 10)	2	ENSG00000078369	-20876	2782	GNB1
chr1	1854183	1854183	Intron (ENST00000610897.4/ENSG00000078369.18, intron 1 of 10)	2	ENSG00000078369	-21898	2782	GNB1
chr1	1855047	1855047	Intron (ENST00000610897.4/ENSG00000078369.18, intron 1 of 10)	2	ENSG00000078369	-22762	2782	GNB1
chr1	1859184	1859184	Intron (ENST00000610897.4/ENSG00000078369.18, intron 1 of 10)	2	ENSG00000078369	-26899	2782	GNB1
chr1	1859727	1859727	Intron (ENST00000610897.4/ENSG00000078369.18, intron 1 of 10)	2	ENSG00000078369	-27442	2782	GNB1
chr1	1860829	1860829	Intron (ENST00000610897.4/ENSG00000078369.18, intron 1 of 10)	2	ENSG00000078369	-28544	2782	GNB1
chr1	1890705	1890705	Promoter (<=1kb)	2	ENSG00000078369	131	2782	GNB1
chr1	1907059	1907059	Distal Intergenic	1	ENSG00000169885	-8049	163688	CALML6
chr1	1908889	1908889	Distal Intergenic	1	ENSG00000169885	-6219	163688	CALML6
chr1	2049921	2049921	Promoter (<=1kb)	2	ENSG00000226969	149	105378591	PRKCZ-DT
chr1	2050647	2050647	Promoter (<=1kb)	1	ENSG00000067606	144	5590	PRKCZ
chr1	2134007	2134007	Promoter (<=1kb)	1	ENSG00000067606	369	5590	PRKCZ
chr1	2135277	2135277	Promoter (<=1kb)	1	ENSG00000067606	15	5590	PRKCZ
chr1	2190053	2190053	Exon (ENST00000497675.2/ENSG00000162585.17, exon 2 of 2)	2	ENSG00000162585	4055	199990	FAAP20
chr1	2194441	2194441	Promoter (<=1kb)	2	ENSG00000162585	-228	199990	FAAP20
chr1	2194957	2194957	Promoter (<=1kb)	2	ENSG00000162585	-182	199990	FAAP20
chr1	2195423	2195423	Promoter (<=1kb)	2	ENSG00000162585	-648	199990	FAAP20
chr1	2208101	2208101	Promoter (<=1kb)	2	ENSG00000162585	-368	199990	FAAP20
chr1	2213028	2213028	Promoter (<=1kb)	2	ENSG00000162585	-308	199990	FAAP20
chr1	2227109	2227109	Promoter (1-2kb)	1	ENSG00000157933	-1210	6497	SKI
chr1	2227482	2227482	Promoter (<=1kb)	1	ENSG00000157933	-837	6497	SKI
chr1	2314972	2314972	Promoter (<=1kb)	1	ENSG00000287356	-68	NA	NA
chr1	2391318	2391318	Promoter (<=1kb)	2	ENSG00000116151	236	79906	MORN1
chr1	2392043	2392043	Promoter (<=1kb)	1	ENSG00000157916	153	11079	RER1
chr1	2412400	2412400	Promoter (<=1kb)	2	ENSG00000157911	56	5192	PEX10
chr1	2412987	2412987	Promoter (<=1kb)	2	ENSG00000157911	-423	5192	PEX10
chr1	2416685	2416685	Promoter (2-3kb)	2	ENSG00000157911	-2888	5192	PEX10
chr1	2525866	2525866	Promoter (<=1kb)	2	ENSG00000157881	321	55229	PANK4
chr1	2526510	2526510	Promoter (<=1kb)	2	ENSG00000157881	65	55229	PANK4
chr1	2543752	2543752	Promoter (2-3kb)	1	ENSG00000272449	-2648	NA	NA
chr1	2545515	2545515	Promoter (<=1kb)	1	ENSG00000272449	-885	NA	NA
chr1	2546610	2546610	Promoter (<=1kb)	1	ENSG00000272449	210	NA	NA
chr1	2547568	2547568	Promoter (1-2kb)	1	ENSG00000272449	1168	NA	NA
chr1	2549036	2549036	Promoter (2-3kb)	2	ENSG00000238164	2562	NA	NA
chr1	2586227	2586227	Promoter (<=1kb)	1	ENSG00000157870	-264	127281	PRXL2B
chr1	2587020	2587020	Promoter (<=1kb)	1	ENSG00000157870	-22	127281	PRXL2B
chr1	2593023	2593023	Promoter (<=1kb)	2	ENSG00000142606	-144	79258	MMEL1
chr1	2642951	2642951	Intron (ENST00000401095.8/ENSG00000215912.12, intron 8 of 8)	2	ENSG00000142606	-9935	79258	MMEL1
chr1	3070009	3070009	Promoter (<=1kb)	1	ENSG00000142611	798	63976	PRDM16
chr1	3126967	3126967	Promoter (1-2kb)	1	ENSG00000283572	-1008	100422968	MIR4251
chr1	3127781	3127781	Promoter (<=1kb)	1	ENSG00000283572	-194	100422968	MIR4251
chr1	3132506	3132506	Promoter (1-2kb)	2	ENSG00000226286	1203	NA	NA
chr1	3133314	3133314	Promoter (<=1kb)	2	ENSG00000226286	395	NA	NA
chr1	3134196	3134196	Promoter (<=1kb)	2	ENSG00000226286	-487	NA	NA
chr1	3186283	3186283	Exon (ENST00000511072.5/ENSG00000142611.17, exon 2 of 16)	1	ENSG00000279839	-19705	NA	NA
chr1	3187003	3187003	Intron (ENST00000511072.5/ENSG00000142611.17, intron 2 of 15)	1	ENSG00000279839	-18985	NA	NA
chr1	3359585	3359585	Intron (ENST00000511072.5/ENSG00000142611.17, intron 3 of 15)	2	ENSG00000286518	14343	NA	NA
chr1	3453834	3453834	Promoter (<=1kb)	1	ENSG00000130762	-831	27237	ARHGEF16
chr1	3454773	3454773	Promoter (<=1kb)	1	ENSG00000130762	108	27237	ARHGEF16
chr1	3482066	3482066	Distal Intergenic	1	ENSG00000272088	-5180	NA	NA
chr1	3482756	3482756	Distal Intergenic	1	ENSG00000272088	-4490	NA	NA
chr1	3531228	3531228	Promoter (<=1kb)	2	ENSG00000162591	220	1953	MEGF6
chr1	3531790	3531790	Promoter (<=1kb)	2	ENSG00000162591	-342	1953	MEGF6
chr1	3543309	3543309	Intron (ENST00000356575.9/ENSG00000162591.16, intron 4 of 36)	2	ENSG00000162591	-11861	1953	MEGF6
chr1	3553894	3553894	Intron (ENST00000356575.9/ENSG00000162591.16, intron 4 of 36)	2	ENSG00000207776	6896	693135	MIR551A
chr1	3556601	3556601	Intron (ENST00000356575.9/ENSG00000162591.16, intron 4 of 36)	2	ENSG00000207776	4189	693135	MIR551A
chr1	3625543	3625543	Promoter (<=1kb)	1	ENSG00000158109	493	127262	TPRG1L
chr1	3639755	3639755	Promoter (<=1kb)	2	ENSG00000116213	-130	49856	WRAP73
chr1	3641290	3641290	Promoter (1-2kb)	2	ENSG00000116213	-1665	49856	WRAP73
chr1	3649865	3649865	Promoter (<=1kb)	2	ENSG00000116213	161	49856	WRAP73
chr1	3652636	3652636	Promoter (<=1kb)	1	ENSG00000078900	71	7161	TP73
chr1	3654551	3654551	Promoter (1-2kb)	2	ENSG00000116213	-1790	49856	WRAP73
chr1	3669564	3669564	Promoter (<=1kb)	2	ENSG00000227589	-792	NA	NA
chr1	3708979	3708979	Intron (ENST00000378295.9/ENSG00000078900.15, intron 4 of 13)	2	ENSG00000235131	5319	NA	NA
chr1	3772200	3772200	Promoter (<=1kb)	1	ENSG00000235169	-549	388588	SMIM1
chr1	3772836	3772836	Promoter (<=1kb)	1	ENSG00000235169	11	388588	SMIM1
chr1	3796318	3796318	Promoter (<=1kb)	2	ENSG00000130764	180	57470	LRRC47
chr1	3869614	3869614	Promoter (1-2kb)	1	ENSG00000169598	1951	1677	DFFB
chr1	3870344	3870344	Promoter (2-3kb)	1	ENSG00000169598	2681	1677	DFFB
chr1	3899824	3899824	Promoter (<=1kb)	2	ENSG00000198912	397	339448	C1orf174
chr1	3900672	3900672	Promoter (<=1kb)	1	ENSG00000236423	256	100133612	LINC01134
chr1	5597827	5597827	Intron (ENST00000637702.1/ENSG00000236948.2, intron 1 of 2)	1	ENSG00000264341	33756	NA	NA
chr1	5992084	5992084	Promoter (<=1kb)	1	ENSG00000069424	-178	8514	KCNAB2
chr1	6058895	6058895	Intron (ENST00000655548.1/ENSG00000069424.15, intron 3 of 9)	1	ENSG00000069424	-6858	8514	KCNAB2
chr1	6199405	6199405	Promoter (<=1kb)	2	ENSG00000116251	148	6146	RPL22
chr1	6200197	6200197	Promoter (<=1kb)	2	ENSG00000116251	-602	6146	RPL22
chr1	6205875	6205875	Promoter (<=1kb)	2	ENSG00000226944	-95	102724450	RNF207-AS1
chr1	6235669	6235669	Promoter (<=1kb)	2	ENSG00000116237	295	23463	ICMT
chr1	6236268	6236268	Promoter (<=1kb)	1	ENSG00000225077	28	NA	NA
chr1	6260352	6260352	Promoter (<=1kb)	2	ENSG00000158292	746	387509	GPR153
chr1	6385804	6385804	Promoter (<=1kb)	2	ENSG00000097021	9	11332	ACOT7
chr1	6393246	6393246	Promoter (<=1kb)	2	ENSG00000097021	115	11332	ACOT7
chr1	6393918	6393918	Promoter (<=1kb)	2	ENSG00000097021	-151	11332	ACOT7
chr1	6419760	6419760	Promoter (<=1kb)	2	ENSG00000069812	143	54626	HES2
chr1	6420156	6420156	Promoter (<=1kb)	2	ENSG00000069812	-237	54626	HES2
chr1	6424943	6424943	Promoter (<=1kb)	1	ENSG00000187017	155	83715	ESPN
chr1	6427712	6427712	Promoter (2-3kb)	2	ENSG00000265392	2184	100422975	MIR4252
chr1	6428973	6428973	Promoter (<=1kb)	2	ENSG00000265392	923	100422975	MIR4252
chr1	6430146	6430146	Promoter (<=1kb)	2	ENSG00000265392	-250	100422975	MIR4252
chr1	6430987	6430987	Promoter (1-2kb)	2	ENSG00000265392	-1091	100422975	MIR4252
chr1	6471320	6471320	Promoter (<=1kb)	2	ENSG00000171680	263	57449	PLEKHG5
chr1	6483917	6483917	Promoter (1-2kb)	2	ENSG00000171680	1552	57449	PLEKHG5
chr1	6490768	6490768	Promoter (<=1kb)	2	ENSG00000171680	-174	57449	PLEKHG5
chr1	6554348	6554348	Promoter (<=1kb)	2	ENSG00000162408	152	79707	NOL9
chr1	6602617	6602617	Promoter (<=1kb)	2	ENSG00000162413	252	9903	KLHL21
chr1	6613261	6613261	Promoter (<=1kb)	1	ENSG00000116273	-470	148479	PHF13
chr1	6613974	6613974	Promoter (<=1kb)	1	ENSG00000116273	212	148479	PHF13
chr1	6625410	6625410	Promoter (<=1kb)	1	ENSG00000041988	180	90326	THAP3
chr1	6701645	6701645	Promoter (<=1kb)	2	ENSG00000007923	157	55735	DNAJC11
chr1	6784327	6784327	Promoter (<=1kb)	2	ENSG00000237436	516	NA	NA
chr1	6784884	6784884	Promoter (<=1kb)	2	ENSG00000237436	-41	NA	NA
chr1	6785886	6785886	Promoter (<=1kb)	1	ENSG00000171735	334	23261	CAMTA1
chr1	6959361	6959361	Intron (ENST00000303635.12/ENSG00000171735.19, intron 3 of 22)	2	ENSG00000237365	54918	NA	NA
chr1	6961386	6961386	Intron (ENST00000303635.12/ENSG00000171735.19, intron 3 of 22)	2	ENSG00000237365	52893	NA	NA
chr1	7223351	7223351	Intron (ENST00000303635.12/ENSG00000171735.19, intron 4 of 22)	1	ENSG00000207056	3991	106481604	RNU1-8P
chr1	7224853	7224853	Intron (ENST00000303635.12/ENSG00000171735.19, intron 4 of 22)	1	ENSG00000207056	5493	106481604	RNU1-8P
chr1	7225590	7225590	Intron (ENST00000303635.12/ENSG00000171735.19, intron 4 of 22)	1	ENSG00000207056	6230	106481604	RNU1-8P
chr1	7229371	7229371	Intron (ENST00000303635.12/ENSG00000171735.19, intron 4 of 22)	1	ENSG00000207056	10011	106481604	RNU1-8P
chr1	7325945	7325945	Intron (ENST00000303635.12/ENSG00000171735.19, intron 5 of 22)	1	ENSG00000237402	-42997	NA	NA
chr1	7326800	7326800	Intron (ENST00000303635.12/ENSG00000171735.19, intron 5 of 22)	1	ENSG00000237402	-42142	NA	NA
chr1	7331824	7331824	Intron (ENST00000303635.12/ENSG00000171735.19, intron 5 of 22)	1	ENSG00000237402	-37118	NA	NA
chr1	7332960	7332960	Intron (ENST00000303635.12/ENSG00000171735.19, intron 5 of 22)	1	ENSG00000237402	-35982	NA	NA
chr1	7333582	7333582	Intron (ENST00000303635.12/ENSG00000171735.19, intron 5 of 22)	1	ENSG00000237402	-35360	NA	NA
chr1	7334292	7334292	Intron (ENST00000303635.12/ENSG00000171735.19, intron 5 of 22)	1	ENSG00000237402	-34650	NA	NA
chr1	7335041	7335041	Intron (ENST00000303635.12/ENSG00000171735.19, intron 5 of 22)	1	ENSG00000237402	-33901	NA	NA
chr1	7336344	7336344	Intron (ENST00000303635.12/ENSG00000171735.19, intron 5 of 22)	1	ENSG00000237402	-32598	NA	NA
chr1	7387446	7387446	Promoter (1-2kb)	2	ENSG00000237728	1973	102725193	CAMTA1-AS2
chr1	7440156	7440156	Promoter (1-2kb)	2	ENSG00000225126	1398	NA	NA
chr1	7445511	7445511	Intron (ENST00000303635.12/ENSG00000171735.19, intron 5 of 22)	2	ENSG00000225126	-3957	NA	NA
chr1	7445961	7445961	Intron (ENST00000303635.12/ENSG00000171735.19, intron 5 of 22)	2	ENSG00000225126	-4407	NA	NA
chr1	7447617	7447617	Intron (ENST00000303635.12/ENSG00000171735.19, intron 5 of 22)	2	ENSG00000225126	-6063	NA	NA
chr1	7451119	7451119	Intron (ENST00000303635.12/ENSG00000171735.19, intron 5 of 22)	2	ENSG00000225126	-9565	NA	NA
chr1	7680557	7680557	Intron (ENST00000303635.12/ENSG00000171735.19, intron 11 of 22)	2	ENSG00000270171	14287	NA	NA
chr1	7704377	7704377	Intron (ENST00000303635.12/ENSG00000171735.19, intron 11 of 22)	2	ENSG00000269978	-3407	NA	NA
chr1	7784780	7784780	Promoter (<=1kb)	1	ENSG00000049246	77	8863	PER3
chr1	7954460	7954460	Promoter (<=1kb)	1	ENSG00000116288	169	11315	PARK7
chr1	7961838	7961838	Promoter (<=1kb)	1	ENSG00000116288	-56	11315	PARK7
chr1	8025871	8025871	Promoter (<=1kb)	2	ENSG00000116285	412	54206	ERRFI1
chr1	8026752	8026752	Promoter (<=1kb)	1	ENSG00000238290	14	NA	NA
chr1	8061920	8061920	Intron (ENST00000445300.1/ENSG00000238290.1, intron 2 of 2)	2	ENSG00000232848	-3457	NA	NA
chr1	8070655	8070655	Intron (ENST00000445300.1/ENSG00000238290.1, intron 2 of 2)	2	ENSG00000232848	-12192	NA	NA
chr1	8077273	8077273	Intron (ENST00000445300.1/ENSG00000238290.1, intron 2 of 2)	2	ENSG00000232848	-18810	NA	NA
chr1	8078563	8078563	Intron (ENST00000445300.1/ENSG00000238290.1, intron 2 of 2)	2	ENSG00000232848	-20100	NA	NA
chr1	8169689	8169689	Distal Intergenic	1	ENSG00000229305	-20135	100129776	LOC100129776
chr1	8170325	8170325	Distal Intergenic	1	ENSG00000229305	-19499	100129776	LOC100129776
chr1	8194174	8194174	Distal Intergenic	1	ENSG00000229305	4350	100129776	LOC100129776
chr1	8195088	8195088	Distal Intergenic	1	ENSG00000229305	5264	100129776	LOC100129776
chr1	8198179	8198179	Distal Intergenic	1	ENSG00000227634	-3339	102724539	LINC01714
chr1	8423578	8423578	Promoter (<=1kb)	2	ENSG00000142599	88	473	RERE
chr1	8424019	8424019	Promoter (<=1kb)	2	ENSG00000142599	215	473	RERE
chr1	8702468	8702468	Promoter (<=1kb)	2	ENSG00000142599	751	473	RERE
chr1	8703158	8703158	Promoter (<=1kb)	2	ENSG00000142599	61	473	RERE
chr1	8817433	8817433	Promoter (<=1kb)	2	ENSG00000142599	32	473	RERE
chr1	8818056	8818056	Promoter (<=1kb)	2	ENSG00000142599	-416	473	RERE
chr1	8877410	8877410	Promoter (<=1kb)	2	ENSG00000074800	597	2023	ENO1
chr1	8878478	8878478	Promoter (<=1kb)	2	ENSG00000074800	168	2023	ENO1
chr1	8880282	8880282	Promoter (1-2kb)	2	ENSG00000074800	-1092	2023	ENO1
chr1	8904415	8904415	Distal Intergenic	2	ENSG00000232208	3329	NA	NA
chr1	8913355	8913355	Distal Intergenic	1	ENSG00000232663	3613	NA	NA
chr1	8913943	8913943	Distal Intergenic	1	ENSG00000232663	4201	NA	NA
chr1	8916397	8916397	Distal Intergenic	1	ENSG00000232663	6655	NA	NA
chr1	9112928	9112928	Promoter (1-2kb)	2	ENSG00000180758	-1558	80045	GPR157
chr1	9128898	9128898	Promoter (<=1kb)	2	ENSG00000180758	-117	80045	GPR157
chr1	9162369	9162369	Intron (ENST00000635687.1/ENSG00000228526.7, intron 1 of 1)	2	ENSG00000284357	-10592	407040	MIR34A
chr1	9182660	9182660	Promoter (<=1kb)	2	ENSG00000228526	-268	106614088	MIR34AHG
chr1	9235154	9235154	Promoter (<=1kb)	1	ENSG00000049239	380	9563	H6PD
chr1	9292632	9292632	Promoter (<=1kb)	1	ENSG00000171621	-262	80176	SPSB1
chr1	9293213	9293213	Promoter (<=1kb)	1	ENSG00000171621	319	80176	SPSB1
chr1	9293656	9293656	Promoter (<=1kb)	1	ENSG00000171621	762	80176	SPSB1
chr1	9295395	9295395	Promoter (<=1kb)	1	ENSG00000171621	867	80176	SPSB1
chr1	9300898	9300898	Intron (ENST00000328089.11/ENSG00000171621.14, intron 1 of 2)	1	ENSG00000171621	6370	80176	SPSB1
chr1	9331724	9331724	Intron (ENST00000328089.11/ENSG00000171621.14, intron 1 of 2)	1	ENSG00000171621	-19707	80176	SPSB1
chr1	9384562	9384562	Distal Intergenic	1	ENSG00000171621	28855	80176	SPSB1
chr1	9385199	9385199	Distal Intergenic	1	ENSG00000171621	29492	80176	SPSB1
chr1	9448829	9448829	Distal Intergenic	2	ENSG00000284693	-8265	100506022	LINC02606
chr1	9449951	9449951	Distal Intergenic	2	ENSG00000284693	-9387	100506022	LINC02606
chr1	9472336	9472336	Distal Intergenic	2	ENSG00000235263	31135	NA	NA
chr1	9719054	9719054	Promoter (2-3kb)	1	ENSG00000171608	2778	5293	PIK3CD
chr1	9823758	9823758	Promoter (<=1kb)	2	ENSG00000171603	-89	22883	CLSTN1
chr1	9825310	9825310	Promoter (1-2kb)	2	ENSG00000171603	-1326	22883	CLSTN1
chr1	9843292	9843292	Distal Intergenic	1	ENSG00000223989	-5026	NA	NA
chr1	9844444	9844444	Distal Intergenic	1	ENSG00000223989	-3874	NA	NA
chr1	9909831	9909831	Promoter (<=1kb)	2	ENSG00000178585	438	56998	CTNNBIP1
chr1	9943260	9943260	Promoter (<=1kb)	2	ENSG00000162441	131	84328	LZIC
chr1	9951573	9951573	Intron (ENST00000403197.5/ENSG00000173614.14, intron 1 of 4)	1	ENSG00000202415	4255	NA	NA
chr1	9952371	9952371	Exon (ENST00000636827.2/ENSG00000283611.2, exon 3 of 5)	1	ENSG00000202415	5053	NA	NA
chr1	10018418	10018418	Distal Intergenic	1	ENSG00000130939	-14414	10277	UBE4B
chr1	10019055	10019055	Distal Intergenic	1	ENSG00000130939	-13777	10277	UBE4B
chr1	10032521	10032521	Promoter (<=1kb)	1	ENSG00000130939	-311	10277	UBE4B
chr1	10033237	10033237	Promoter (<=1kb)	1	ENSG00000130939	-37	10277	UBE4B
chr1	10210142	10210142	Promoter (<=1kb)	1	ENSG00000054523	-428	23095	KIF1B
chr1	10211230	10211230	Promoter (<=1kb)	1	ENSG00000054523	-386	23095	KIF1B
chr1	10399216	10399216	Promoter (<=1kb)	1	ENSG00000142657	104	5226	PGD
chr1	10430508	10430508	Promoter (<=1kb)	1	ENSG00000175279	-4	378708	CENPS
chr1	10430891	10430891	Promoter (<=1kb)	1	ENSG00000251503	87	100526739	CENPS-CORT
chr1	10472376	10472376	Promoter (<=1kb)	1	ENSG00000142655	88	5195	PEX14
chr1	10475107	10475107	Promoter (<=1kb)	1	ENSG00000142655	125	5195	PEX14
chr1	10482246	10482246	Intron (ENST00000472851.1/ENSG00000142655.13, intron 1 of 3)	1	ENSG00000142655	7264	5195	PEX14
chr1	10483317	10483317	Intron (ENST00000472851.1/ENSG00000142655.13, intron 1 of 3)	1	ENSG00000142655	8335	5195	PEX14
chr1	10510531	10510531	Intron (ENST00000472851.1/ENSG00000142655.13, intron 2 of 3)	1	ENSG00000142655	-25357	5195	PEX14
chr1	10511690	10511690	Intron (ENST00000472851.1/ENSG00000142655.13, intron 2 of 3)	1	ENSG00000142655	-24198	5195	PEX14
chr1	10517227	10517227	Intron (ENST00000472851.1/ENSG00000142655.13, intron 3 of 3)	1	ENSG00000142655	-18661	5195	PEX14
chr1	10693873	10693873	Promoter (<=1kb)	2	ENSG00000130940	39	54897	CASZ1
chr1	10695357	10695357	Promoter (<=1kb)	2	ENSG00000130940	-878	54897	CASZ1
chr1	10699044	10699044	Intron (ENST00000377022.8/ENSG00000130940.15, intron 3 of 20)	2	ENSG00000130940	-4565	54897	CASZ1
chr1	10704299	10704299	Promoter (1-2kb)	2	ENSG00000130940	1276	54897	CASZ1
chr1	10705040	10705040	Promoter (<=1kb)	2	ENSG00000130940	535	54897	CASZ1
chr1	10751729	10751729	Intron (ENST00000377022.8/ENSG00000130940.15, intron 2 of 20)	2	ENSG00000130940	44917	54897	CASZ1
chr1	10752173	10752173	Intron (ENST00000377022.8/ENSG00000130940.15, intron 2 of 20)	2	ENSG00000130940	44473	54897	CASZ1
chr1	10794443	10794443	Promoter (2-3kb)	2	ENSG00000130940	2203	54897	CASZ1
chr1	10794916	10794916	Promoter (1-2kb)	2	ENSG00000130940	1730	54897	CASZ1
chr1	10796432	10796432	Promoter (<=1kb)	2	ENSG00000130940	214	54897	CASZ1
chr1	10804374	10804374	Distal Intergenic	2	ENSG00000130940	-7724	54897	CASZ1
chr1	10835827	10835827	Distal Intergenic	2	ENSG00000130940	-39177	54897	CASZ1
chr1	10900729	10900729	Distal Intergenic	1	ENSG00000225158	4968	106480259	HSPE1P24
chr1	10959541	10959541	Intron (ENST00000418570.6/ENSG00000175262.14, intron 1 of 7)	2	ENSG00000175262	4660	148345	C1orf127
chr1	11012866	11012866	Promoter (<=1kb)	1	ENSG00000120948	196	23435	TARDBP
chr1	11059715	11059715	Promoter (<=1kb)	2	ENSG00000116649	-29	6723	SRM
chr1	11080009	11080009	Promoter (<=1kb)	2	ENSG00000171824	-209	5394	EXOSC10
chr1	11099652	11099652	Promoter (<=1kb)	1	ENSG00000230337	-23	105376736	EXOSC10-AS1
chr1	11273313	11273313	Promoter (<=1kb)	1	ENSG00000120942	115	29914	UBIAD1
chr1	11479021	11479021	Promoter (<=1kb)	1	ENSG00000204624	-134	57540	DISP3
chr1	11654542	11654542	Promoter (<=1kb)	2	ENSG00000116661	-113	26232	FBXO2
chr1	11664468	11664468	Promoter (<=1kb)	1	ENSG00000116663	-18	26270	FBXO6
chr1	11691363	11691363	Promoter (<=1kb)	2	ENSG00000116670	114	10459	MAD2L2
chr1	11805708	11805708	Promoter (<=1kb)	2	ENSG00000177000	228	4524	MTHFR
chr1	11806315	11806315	Promoter (<=1kb)	1	ENSG00000011021	52	1185	CLCN6
chr1	11908047	11908047	Promoter (<=1kb)	1	ENSG00000285646	-100	NA	NA
chr1	11909269	11909269	Promoter (<=1kb)	2	ENSG00000201801	658	100873829	RNU5E-4P
chr1	11934819	11934819	Promoter (<=1kb)	1	ENSG00000083444	76	5351	PLOD1
chr1	11980576	11980576	Promoter (<=1kb)	1	ENSG00000116688	130	9927	MFN2
chr1	12019863	12019863	Promoter (<=1kb)	1	ENSG00000116691	365	60672	MIIP
chr1	12230216	12230216	Promoter (<=1kb)	1	ENSG00000048707	149	55187	VPS13D
chr1	12485336	12485336	Intron (ENST00000620676.6/ENSG00000048707.15, intron 67 of 69)	1	ENSG00000048707	6787	55187	VPS13D
chr1	12486079	12486079	Intron (ENST00000620676.6/ENSG00000048707.15, intron 67 of 69)	1	ENSG00000048707	7530	55187	VPS13D
chr1	12527943	12527943	Promoter (<=1kb)	1	ENSG00000229484	219	NA	NA
chr1	12540593	12540593	Distal Intergenic	1	ENSG00000229484	12869	NA	NA
chr1	12548853	12548853	Distal Intergenic	1	ENSG00000229484	21129	NA	NA
chr1	12549457	12549457	Distal Intergenic	2	ENSG00000221340	20615	106479551	RNU6ATAC18P
chr1	12550180	12550180	Distal Intergenic	2	ENSG00000221340	19892	106479551	RNU6ATAC18P
chr1	12596269	12596269	Promoter (<=1kb)	2	ENSG00000162496	39	9249	DHRS3
chr1	12615733	12615733	Promoter (<=1kb)	2	ENSG00000162496	963	9249	DHRS3
chr1	12616427	12616427	Promoter (<=1kb)	2	ENSG00000162496	269	9249	DHRS3
chr1	12618618	12618618	Promoter (<=1kb)	2	ENSG00000162496	-408	9249	DHRS3
chr1	13700293	13700293	Promoter (<=1kb)	1	ENSG00000116731	53	7799	PRDM2
chr1	13749738	13749738	Promoter (<=1kb)	1	ENSG00000116731	302	7799	PRDM2
chr1	13759523	13759523	Intron (ENST00000376048.9/ENSG00000116731.22, intron 6 of 7)	1	ENSG00000116731	10087	7799	PRDM2
chr1	13829402	13829402	Distal Intergenic	1	ENSG00000116731	57676	7799	PRDM2
chr1	14924334	14924334	Promoter (<=1kb)	1	ENSG00000189337	204	23254	KAZN
chr1	14924728	14924728	Promoter (<=1kb)	1	ENSG00000189337	598	23254	KAZN
chr1	14925429	14925429	Promoter (1-2kb)	1	ENSG00000189337	1299	23254	KAZN
chr1	15153980	15153980	Promoter (<=1kb)	1	ENSG00000171729	212	55092	TMEM51
chr1	15200974	15200974	Intron (ENST00000428417.5/ENSG00000171729.14, intron 1 of 2)	2	ENSG00000215720	-8129	NA	NA
chr1	15230827	15230827	Distal Intergenic	1	ENSG00000278480	4454	NA	NA
chr1	15410067	15410067	Promoter (<=1kb)	1	ENSG00000142634	179	79180	EFHD2
chr1	15454059	15454059	Promoter (2-3kb)	1	ENSG00000142615	-2669	63036	CELA2A
chr1	15454757	15454757	Promoter (1-2kb)	1	ENSG00000142615	-1971	63036	CELA2A
chr1	15457265	15457265	Promoter (<=1kb)	1	ENSG00000142615	518	63036	CELA2A
chr1	15458582	15458582	Promoter (1-2kb)	1	ENSG00000142615	1835	63036	CELA2A
chr1	15459232	15459232	Promoter (2-3kb)	1	ENSG00000142615	2485	63036	CELA2A
chr1	15463090	15463090	Promoter (2-3kb)	1	ENSG00000215704	-2819	51032	CELA2B
chr1	15527009	15527009	Promoter (<=1kb)	1	ENSG00000116138	161	23341	DNAJC16
chr1	15558555	15558555	Promoter (1-2kb)	1	ENSG00000116138	-1053	23341	DNAJC16
chr1	15559111	15559111	Promoter (<=1kb)	1	ENSG00000116138	-497	23341	DNAJC16
chr1	15584807	15584807	Promoter (<=1kb)	2	ENSG00000116771	244	79814	AGMAT
chr1	15603414	15603414	Promoter (<=1kb)	2	ENSG00000237301	212	NA	NA
chr1	15603894	15603894	Promoter (<=1kb)	2	ENSG00000237301	-268	NA	NA
chr1	15617658	15617658	Promoter (<=1kb)	1	ENSG00000197312	43	84301	DDI2
chr1	15684053	15684053	Promoter (<=1kb)	1	ENSG00000116786	-267	23207	PLEKHM2
chr1	15758600	15758600	Promoter (<=1kb)	1	ENSG00000162458	-184	54751	FBLIM1
chr1	15796017	15796017	Distal Intergenic	1	ENSG00000224321	3221	NA	NA
chr1	15799737	15799737	Distal Intergenic	1	ENSG00000224321	6941	NA	NA
chr1	15833339	15833339	Promoter (2-3kb)	1	ENSG00000065526	-2756	23013	SPEN
chr1	15835557	15835557	Promoter (<=1kb)	1	ENSG00000065526	-538	23013	SPEN
chr1	15836274	15836274	Promoter (<=1kb)	1	ENSG00000065526	179	23013	SPEN
chr1	15847331	15847331	Promoter (<=1kb)	1	ENSG00000065526	-376	23013	SPEN
chr1	15847974	15847974	Promoter (<=1kb)	2	ENSG00000179743	173	729614	SPEN-AS1
chr1	15849560	15849560	Promoter (1-2kb)	2	ENSG00000179743	-1413	729614	SPEN-AS1
chr1	15975946	15975946	Promoter (<=1kb)	2	ENSG00000116809	133	7709	ZBTB17
chr1	16012847	16012847	Distal Intergenic	2	ENSG00000173641	4978	27129	HSPB7
chr1	16073188	16073188	Promoter (<=1kb)	2	ENSG00000185519	444	348487	FAM131C
chr1	16120794	16120794	Distal Intergenic	2	ENSG00000142627	12768	1969	EPHA2
chr1	16143421	16143421	Intron (ENST00000358432.8/ENSG00000142627.13, intron 3 of 16)	2	ENSG00000142627	3029	1969	EPHA2
chr1	16144716	16144716	Promoter (1-2kb)	2	ENSG00000142627	1734	1969	EPHA2
chr1	16145685	16145685	Promoter (<=1kb)	2	ENSG00000142627	765	1969	EPHA2
chr1	16155572	16155572	Promoter (<=1kb)	1	ENSG00000227959	361	NA	NA
chr1	16167788	16167788	Distal Intergenic	1	ENSG00000224621	8522	NA	NA
chr1	16175762	16175762	Distal Intergenic	1	ENSG00000224621	16496	NA	NA
chr1	16178776	16178776	Distal Intergenic	1	ENSG00000234166	-19078	NA	NA
chr1	16181797	16181797	Distal Intergenic	1	ENSG00000234166	-16057	NA	NA
chr1	16184551	16184551	Distal Intergenic	1	ENSG00000234166	-13303	NA	NA
chr1	16206912	16206912	Promoter (<=1kb)	2	ENSG00000142632	70	128272	ARHGEF19
chr1	16212429	16212429	Promoter (<=1kb)	2	ENSG00000142632	223	128272	ARHGEF19
chr1	16236986	16236986	Promoter (<=1kb)	2	ENSG00000132881	197	79363	CPLANE2
chr1	16352757	16352757	Promoter (<=1kb)	1	ENSG00000055070	182	26099	SZRD1
chr1	16366526	16366526	Promoter (<=1kb)	1	ENSG00000055070	-562	26099	SZRD1
chr1	16367389	16367389	Promoter (<=1kb)	1	ENSG00000055070	124	26099	SZRD1
chr1	16440606	16440606	Promoter (<=1kb)	1	ENSG00000157191	-115	55707	NECAP2
chr1	16440900	16440900	Promoter (<=1kb)	1	ENSG00000157191	128	55707	NECAP2
chr1	16498956	16498956	Promoter (<=1kb)	2	ENSG00000080947	301	114819	CROCCP3
chr1	16514297	16514297	Promoter (<=1kb)	2	ENSG00000206652	-12	26871	RNU1-1
chr1	16604936	16604936	Promoter (<=1kb)	2	ENSG00000219481	-2	55672	NBPF1
chr1	16605675	16605675	Promoter (<=1kb)	2	ENSG00000219481	-741	55672	NBPF1
chr1	16608670	16608670	Promoter (<=1kb)	2	ENSG00000219481	-20	55672	NBPF1
chr1	16613346	16613346	Promoter (<=1kb)	2	ENSG00000219481	141	55672	NBPF1
chr1	16614805	16614805	Promoter (1-2kb)	2	ENSG00000219481	-1243	55672	NBPF1
chr1	16624392	16624392	Promoter (1-2kb)	2	ENSG00000215908	1994	84809	CROCCP2
chr1	16644955	16644955	Promoter (<=1kb)	2	ENSG00000215908	-269	84809	CROCCP2
chr1	16715961	16715961	Intron (ENST00000270691.9/ENSG00000268869.6, intron 1 of 10)	2	ENSG00000268869	4196	NA	NA
chr1	16716708	16716708	Intron (ENST00000270691.9/ENSG00000268869.6, intron 1 of 10)	2	ENSG00000268869	3449	NA	NA
chr1	16717053	16717053	Intron (ENST00000270691.9/ENSG00000268869.6, intron 1 of 10)	2	ENSG00000268869	3104	NA	NA
chr1	16895822	16895822	Promoter (<=1kb)	1	ENSG00000207005	-158	26870	RNU1-2
chr1	16905029	16905029	Promoter (<=1kb)	2	ENSG00000272426	-253	NA	NA
chr1	16914361	16914361	Intron (ENST00000466256.6/ENSG00000058453.17, intron 1 of 8)	1	ENSG00000058453	-7570	9696	CROCC
chr1	17011687	17011687	Promoter (<=1kb)	2	ENSG00000288636	70	NA	NA
chr1	17028894	17028894	Intron (ENST00000375499.8/ENSG00000117118.10, intron 3 of 7)	2	ENSG00000117118	-5734	6390	SDHB
chr1	17029944	17029944	Intron (ENST00000375499.8/ENSG00000117118.10, intron 3 of 7)	2	ENSG00000117118	-6784	6390	SDHB
chr1	17053986	17053986	Promoter (<=1kb)	2	ENSG00000117118	21	6390	SDHB
chr1	17233683	17233683	Intron (ENST00000375471.5/ENSG00000142623.11, intron 11 of 15)	1	ENSG00000142623	-5949	29943	PADI1
chr1	17377274	17377274	Intron (ENST00000619609.1/ENSG00000276747.1, intron 3 of 15)	1	ENSG00000276747	5078	353238	PADI6
chr1	17412148	17412148	Exon (ENST00000375436.9/ENSG00000179051.14, exon 11 of 13)	2	ENSG00000179051	-3102	55920	RCC2
chr1	17438381	17438381	Promoter (<=1kb)	2	ENSG00000179051	180	55920	RCC2
chr1	17440749	17440749	Promoter (1-2kb)	2	ENSG00000179051	-1072	55920	RCC2
chr1	17441908	17441908	Promoter (2-3kb)	2	ENSG00000179051	-2231	55920	RCC2
chr1	17476245	17476245	Distal Intergenic	2	ENSG00000179051	-36568	55920	RCC2
chr1	17499585	17499585	Distal Intergenic	1	ENSG00000074964	-40113	55160	ARHGEF10L
chr1	17520059	17520059	Distal Intergenic	1	ENSG00000074964	-19639	55160	ARHGEF10L
chr1	17521784	17521784	Distal Intergenic	1	ENSG00000074964	-17914	55160	ARHGEF10L
chr1	17524941	17524941	Distal Intergenic	1	ENSG00000074964	-14757	55160	ARHGEF10L
chr1	17525431	17525431	Distal Intergenic	1	ENSG00000074964	-14267	55160	ARHGEF10L
chr1	17526229	17526229	Distal Intergenic	1	ENSG00000074964	-13469	55160	ARHGEF10L
chr1	17527274	17527274	Distal Intergenic	1	ENSG00000074964	-12424	55160	ARHGEF10L
chr1	17528567	17528567	Distal Intergenic	1	ENSG00000074964	-11131	55160	ARHGEF10L
chr1	17529397	17529397	Distal Intergenic	1	ENSG00000074964	-10301	55160	ARHGEF10L
chr1	17530099	17530099	Distal Intergenic	1	ENSG00000074964	-9599	55160	ARHGEF10L
chr1	17539473	17539473	Promoter (<=1kb)	1	ENSG00000074964	-225	55160	ARHGEF10L
chr1	17551383	17551383	Intron (ENST00000361221.8/ENSG00000074964.17, intron 1 of 28)	1	ENSG00000074964	11685	55160	ARHGEF10L
chr1	17559527	17559527	Intron (ENST00000361221.8/ENSG00000074964.17, intron 1 of 28)	1	ENSG00000074964	19829	55160	ARHGEF10L
chr1	17561302	17561302	Intron (ENST00000361221.8/ENSG00000074964.17, intron 1 of 28)	1	ENSG00000074964	-19251	55160	ARHGEF10L
chr1	17582114	17582114	Promoter (1-2kb)	1	ENSG00000074964	1561	55160	ARHGEF10L
chr1	17582756	17582756	Promoter (2-3kb)	1	ENSG00000074964	2203	55160	ARHGEF10L
chr1	18666542	18666542	Intron (ENST00000420770.7/ENSG00000009709.12, intron 4 of 8)	1	ENSG00000009709	35018	5081	PAX7
chr1	18668036	18668036	Intron (ENST00000420770.7/ENSG00000009709.12, intron 4 of 8)	1	ENSG00000009709	36512	5081	PAX7
chr1	18669104	18669104	Intron (ENST00000420770.7/ENSG00000009709.12, intron 4 of 8)	1	ENSG00000009709	37580	5081	PAX7
chr1	18670673	18670673	Intron (ENST00000420770.7/ENSG00000009709.12, intron 4 of 8)	1	ENSG00000009709	39149	5081	PAX7
chr1	18902661	18902661	Promoter (<=1kb)	2	ENSG00000159423	63	8659	ALDH4A1
chr1	18903130	18903130	Promoter (<=1kb)	2	ENSG00000159423	-406	8659	ALDH4A1
chr1	18903898	18903898	Promoter (1-2kb)	2	ENSG00000159423	-1174	8659	ALDH4A1
chr1	19008113	19008113	Distal Intergenic	2	ENSG00000169991	-51437	126917	IFFO2
chr1	19010329	19010329	Distal Intergenic	2	ENSG00000169991	-53653	126917	IFFO2
chr1	19011023	19011023	Distal Intergenic	2	ENSG00000169991	-54347	126917	IFFO2
chr1	19210125	19210125	Promoter (<=1kb)	2	ENSG00000127481	141	23352	UBR4
chr1	19210804	19210804	Promoter (<=1kb)	1	ENSG00000230424	303	101927895	EMC1-AS1
chr1	19251682	19251682	Promoter (<=1kb)	1	ENSG00000053372	-123	51154	MRTO4
chr1	19311941	19311941	Promoter (<=1kb)	2	ENSG00000053371	-34	8574	AKR7A2
chr1	19312494	19312494	Promoter (<=1kb)	1	ENSG00000040487	153	54896	SLC66A1
chr1	19353941	19353941	Intron (ENST00000264202.8/ENSG00000077549.19, intron 6 of 8)	2	ENSG00000077549	-7579	832	CAPZB
chr1	19355009	19355009	Intron (ENST00000264202.8/ENSG00000077549.19, intron 6 of 8)	2	ENSG00000077549	-8647	832	CAPZB
chr1	19386478	19386478	Promoter (<=1kb)	2	ENSG00000077549	-681	832	CAPZB
chr1	19390832	19390832	Intron (ENST00000264202.8/ENSG00000077549.19, intron 2 of 8)	2	ENSG00000077549	-5035	832	CAPZB
chr1	19391874	19391874	Intron (ENST00000264202.8/ENSG00000077549.19, intron 2 of 8)	2	ENSG00000077549	-6077	832	CAPZB
chr1	19396155	19396155	Intron (ENST00000264202.8/ENSG00000077549.19, intron 2 of 8)	2	ENSG00000077549	-10358	832	CAPZB
chr1	19401900	19401900	Intron (ENST00000264202.8/ENSG00000077549.19, intron 2 of 8)	2	ENSG00000077549	-16103	832	CAPZB
chr1	19403304	19403304	Intron (ENST00000264202.8/ENSG00000077549.19, intron 2 of 8)	2	ENSG00000077549	16433	832	CAPZB
chr1	19420010	19420010	Promoter (<=1kb)	2	ENSG00000077549	134	832	CAPZB
chr1	19420683	19420683	Promoter (<=1kb)	2	ENSG00000077549	-539	832	CAPZB
chr1	19421340	19421340	Promoter (1-2kb)	2	ENSG00000077549	-1196	832	CAPZB
chr1	19422308	19422308	Promoter (2-3kb)	1	ENSG00000240490	-2076	NA	NA
chr1	19426639	19426639	Promoter (2-3kb)	1	ENSG00000240490	2255	NA	NA
chr1	19432965	19432965	Intron (ENST00000264202.8/ENSG00000077549.19, intron 1 of 8)	1	ENSG00000240490	8581	NA	NA
chr1	19436990	19436990	Intron (ENST00000264202.8/ENSG00000077549.19, intron 1 of 8)	1	ENSG00000240490	12606	NA	NA
chr1	19439702	19439702	Intron (ENST00000264202.8/ENSG00000077549.19, intron 1 of 8)	1	ENSG00000240490	15318	NA	NA
chr1	19440721	19440721	Intron (ENST00000264202.8/ENSG00000077549.19, intron 1 of 8)	1	ENSG00000240490	16337	NA	NA
chr1	19441279	19441279	Intron (ENST00000264202.8/ENSG00000077549.19, intron 1 of 8)	1	ENSG00000240490	16895	NA	NA
chr1	19447773	19447773	Intron (ENST00000264202.8/ENSG00000077549.19, intron 1 of 8)	1	ENSG00000240490	23389	NA	NA
chr1	19448208	19448208	Intron (ENST00000264202.8/ENSG00000077549.19, intron 1 of 8)	1	ENSG00000240490	23824	NA	NA
chr1	19448876	19448876	Exon (ENST00000264203.7/ENSG00000077549.19, exon 2 of 9)	1	ENSG00000240490	24492	NA	NA
chr1	19450563	19450563	Intron (ENST00000264202.8/ENSG00000077549.19, intron 1 of 8)	1	ENSG00000240490	26179	NA	NA
chr1	19451286	19451286	Intron (ENST00000264202.8/ENSG00000077549.19, intron 1 of 8)	1	ENSG00000240490	26902	NA	NA
chr1	19452329	19452329	Intron (ENST00000264202.8/ENSG00000077549.19, intron 1 of 8)	1	ENSG00000240490	27945	NA	NA
chr1	19485351	19485351	Promoter (<=1kb)	2	ENSG00000077549	126	832	CAPZB
chr1	19595352	19595352	Promoter (1-2kb)	2	ENSG00000235185	1480	105378614	MICOS10-DT
chr1	19595705	19595705	Promoter (1-2kb)	2	ENSG00000235185	1127	105378614	MICOS10-DT
chr1	19596419	19596419	Promoter (<=1kb)	2	ENSG00000235185	413	105378614	MICOS10-DT
chr1	19597211	19597211	Promoter (<=1kb)	1	ENSG00000173436	141	440574	MICOS10
chr1	19641060	19641060	Promoter (<=1kb)	1	ENSG00000158747	506	4681	NBL1
chr1	19644820	19644820	Promoter (<=1kb)	1	ENSG00000158747	509	4681	NBL1
chr1	19646787	19646787	Promoter (<=1kb)	1	ENSG00000158747	-823	4681	NBL1
chr1	19800080	19800080	Promoter (<=1kb)	2	ENSG00000162542	-135	255104	TMCO4
chr1	19878674	19878674	Distal Intergenic	1	ENSG00000169914	-3721	23252	OTUD3
chr1	19882571	19882571	Promoter (<=1kb)	1	ENSG00000169914	176	23252	OTUD3
chr1	20355694	20355694	3' UTR	1	ENSG00000158816	22776	127731	VWA5B1
chr1	20356439	20356439	3' UTR	1	ENSG00000158816	23521	127731	VWA5B1
chr1	20358023	20358023	3' UTR	1	ENSG00000158816	25105	127731	VWA5B1
chr1	20476299	20476299	Promoter (<=1kb)	1	ENSG00000284641	77	NA	NA
chr1	20484054	20484054	Promoter (<=1kb)	2	ENSG00000162545	591	55450	CAMK2N1
chr1	20486079	20486079	Promoter (<=1kb)	2	ENSG00000162545	131	55450	CAMK2N1
chr1	20613663	20613663	Intron (ENST00000461985.1/ENSG00000158825.6, intron 2 of 2)	1	ENSG00000158828	-19795	65018	PINK1
chr1	20614433	20614433	Intron (ENST00000461985.1/ENSG00000158825.6, intron 2 of 2)	1	ENSG00000158828	-19025	65018	PINK1
chr1	20661248	20661248	Promoter (<=1kb)	2	ENSG00000244038	121	1650	DDOST
chr1	20661825	20661825	Promoter (<=1kb)	2	ENSG00000244038	-281	1650	DDOST
chr1	20696801	20696801	Promoter (1-2kb)	2	ENSG00000117245	1638	57576	KIF17
chr1	20786471	20786471	Promoter (<=1kb)	2	ENSG00000127483	169	50809	HP1BP3
chr1	20787113	20787113	Promoter (<=1kb)	2	ENSG00000127483	194	50809	HP1BP3
chr1	20787632	20787632	Promoter (<=1kb)	2	ENSG00000127483	-309	50809	HP1BP3
chr1	21022775	21022775	Intron (ENST00000374935.7/ENSG00000075151.23, intron 4 of 32)	2	ENSG00000233072	-18841	100271141	RPS15AP6
chr1	21023274	21023274	Intron (ENST00000374935.7/ENSG00000075151.23, intron 4 of 32)	2	ENSG00000233072	-19340	100271141	RPS15AP6
chr1	21176780	21176780	Promoter (<=1kb)	2	ENSG00000075151	39	8672	EIF4G3
chr1	21237970	21237970	Promoter (<=1kb)	2	ENSG00000117298	380	1889	ECE1
chr1	21239217	21239217	Promoter (<=1kb)	2	ENSG00000117298	-867	1889	ECE1
chr1	21241557	21241557	Intron (ENST00000415912.6/ENSG00000117298.16, intron 10 of 18)	2	ENSG00000117298	-3207	1889	ECE1
chr1	21242546	21242546	Intron (ENST00000415912.6/ENSG00000117298.16, intron 10 of 18)	2	ENSG00000117298	-4196	1889	ECE1
chr1	21244057	21244057	Intron (ENST00000415912.6/ENSG00000117298.16, intron 10 of 18)	2	ENSG00000117298	-5707	1889	ECE1
chr1	21247460	21247460	Intron (ENST00000415912.6/ENSG00000117298.16, intron 8 of 18)	2	ENSG00000117298	-9110	1889	ECE1
chr1	21251634	21251634	Intron (ENST00000415912.6/ENSG00000117298.16, intron 8 of 18)	2	ENSG00000117298	5083	1889	ECE1
chr1	21252676	21252676	Intron (ENST00000415912.6/ENSG00000117298.16, intron 8 of 18)	2	ENSG00000117298	4041	1889	ECE1
chr1	21254449	21254449	Promoter (2-3kb)	2	ENSG00000117298	2268	1889	ECE1
chr1	21254998	21254998	Promoter (1-2kb)	2	ENSG00000117298	1719	1889	ECE1
chr1	21268204	21268204	Promoter (2-3kb)	1	ENSG00000236936	2122	NA	NA
chr1	21269019	21269019	Promoter (2-3kb)	1	ENSG00000236936	2937	NA	NA
chr1	21277351	21277351	Promoter (2-3kb)	2	ENSG00000117298	2198	1889	ECE1
chr1	21284748	21284748	Intron (ENST00000415912.6/ENSG00000117298.16, intron 2 of 18)	2	ENSG00000117298	-4679	1889	ECE1
chr1	21324379	21324379	Intron (ENST00000415912.6/ENSG00000117298.16, intron 1 of 18)	2	ENSG00000117298	20758	1889	ECE1
chr1	21325348	21325348	Intron (ENST00000415912.6/ENSG00000117298.16, intron 1 of 18)	2	ENSG00000117298	19789	1889	ECE1
chr1	21335179	21335179	Intron (ENST00000415912.6/ENSG00000117298.16, intron 1 of 18)	2	ENSG00000117298	9958	1889	ECE1
chr1	21335621	21335621	Intron (ENST00000415912.6/ENSG00000117298.16, intron 1 of 18)	2	ENSG00000117298	9516	1889	ECE1
chr1	21338010	21338010	Intron (ENST00000415912.6/ENSG00000117298.16, intron 1 of 18)	2	ENSG00000117298	7127	1889	ECE1
chr1	21339030	21339030	Intron (ENST00000415912.6/ENSG00000117298.16, intron 1 of 18)	2	ENSG00000117298	6107	1889	ECE1
chr1	21345323	21345323	Promoter (<=1kb)	2	ENSG00000117298	181	1889	ECE1
chr1	21444838	21444838	Promoter (<=1kb)	1	ENSG00000142794	-106	84224	NBPF3
chr1	21445546	21445546	Promoter (<=1kb)	1	ENSG00000142794	554	84224	NBPF3
chr1	21626520	21626520	Intron (ENST00000290101.8/ENSG00000076864.20, intron 2 of 26)	2	ENSG00000076864	-3952	5909	RAP1GAP
chr1	21627831	21627831	Intron (ENST00000290101.8/ENSG00000076864.20, intron 2 of 26)	2	ENSG00000076864	-5263	5909	RAP1GAP
chr1	21632083	21632083	Intron (ENST00000290101.8/ENSG00000076864.20, intron 2 of 26)	2	ENSG00000076864	-9515	5909	RAP1GAP
chr1	21633988	21633988	Intron (ENST00000290101.8/ENSG00000076864.20, intron 2 of 26)	2	ENSG00000076864	-11420	5909	RAP1GAP
chr1	21639091	21639091	Intron (ENST00000290101.8/ENSG00000076864.20, intron 2 of 26)	2	ENSG00000076864	12729	5909	RAP1GAP
chr1	21651392	21651392	Promoter (<=1kb)	2	ENSG00000076864	428	5909	RAP1GAP
chr1	21651585	21651585	Promoter (<=1kb)	2	ENSG00000076864	235	5909	RAP1GAP
chr1	21652061	21652061	Promoter (<=1kb)	2	ENSG00000076864	-158	5909	RAP1GAP
chr1	21783447	21783447	Promoter (<=1kb)	2	ENSG00000090686	159	84196	USP48
chr1	21937594	21937594	Promoter (<=1kb)	2	ENSG00000142798	-284	3339	HSPG2
chr1	21956293	21956293	Promoter (<=1kb)	2	ENSG00000283234	578	NA	NA
chr1	21957254	21957254	Promoter (<=1kb)	2	ENSG00000283234	-383	NA	NA
chr1	22025703	22025703	Promoter (<=1kb)	1	ENSG00000218510	150	29092	LINC00339
chr1	22052956	22052956	Promoter (<=1kb)	2	ENSG00000285752	-29	NA	NA
chr1	22122649	22122649	Intron (ENST00000290167.11/ENSG00000162552.15, intron 2 of 4)	2	ENSG00000162552	7202	54361	WNT4
chr1	22123241	22123241	Intron (ENST00000290167.11/ENSG00000162552.15, intron 2 of 4)	2	ENSG00000162552	6610	54361	WNT4
chr1	22142214	22142214	Promoter (<=1kb)	1	ENSG00000285873	-636	105376845	LOC105376845
chr1	22143614	22143614	Promoter (<=1kb)	2	ENSG00000162552	355	54361	WNT4
chr1	22413567	22413567	Distal Intergenic	1	ENSG00000184677	-15271	9923	ZBTB40
chr1	22414589	22414589	Distal Intergenic	1	ENSG00000184677	-14249	9923	ZBTB40
chr1	22451292	22451292	Promoter (<=1kb)	1	ENSG00000184677	-559	9923	ZBTB40
chr1	22452111	22452111	Promoter (<=1kb)	1	ENSG00000184677	244	9923	ZBTB40
chr1	22454455	22454455	Promoter (2-3kb)	1	ENSG00000184677	2588	9923	ZBTB40
chr1	22471305	22471305	Intron (ENST00000650433.1/ENSG00000184677.18, intron 1 of 8)	1	ENSG00000184677	19438	9923	ZBTB40
chr1	22471936	22471936	Intron (ENST00000650433.1/ENSG00000184677.18, intron 1 of 8)	1	ENSG00000184677	20069	9923	ZBTB40
chr1	22473683	22473683	Intron (ENST00000650433.1/ENSG00000184677.18, intron 1 of 8)	1	ENSG00000184677	21816	9923	ZBTB40
chr1	22825852	22825852	Intron (ENST00000544305.5/ENSG00000133216.17, intron 3 of 6)	2	ENSG00000225952	10997	NA	NA
chr1	22826724	22826724	Intron (ENST00000544305.5/ENSG00000133216.17, intron 3 of 6)	2	ENSG00000225952	10125	NA	NA
chr1	23019012	23019012	Promoter (<=1kb)	1	ENSG00000004487	-431	23028	KDM1A
chr1	23019611	23019611	Promoter (<=1kb)	1	ENSG00000004487	143	23028	KDM1A
chr1	23168687	23168687	Promoter (<=1kb)	2	ENSG00000169641	130	7798	LUZP1
chr1	23344107	23344107	Promoter (<=1kb)	2	ENSG00000125944	174	10236	HNRNPR
chr1	23344759	23344759	Promoter (<=1kb)	2	ENSG00000125944	-423	10236	HNRNPR
chr1	23367936	23367936	Promoter (<=1kb)	2	ENSG00000125945	450	80818	ZNF436
chr1	23369133	23369133	Promoter (<=1kb)	1	ENSG00000249087	-66	148898	ZNF436-AS1
chr1	23424658	23424658	Promoter (<=1kb)	2	ENSG00000204219	-40	6920	TCEA3
chr1	23451704	23451704	Intron (ENST00000336689.8/ENSG00000088280.19, intron 4 of 24)	2	ENSG00000088280	-9433	55616	ASAP3
chr1	23452550	23452550	Intron (ENST00000336689.8/ENSG00000088280.19, intron 4 of 24)	2	ENSG00000088280	-10279	55616	ASAP3
chr1	23484031	23484031	Promoter (<=1kb)	2	ENSG00000088280	148	55616	ASAP3
chr1	23528623	23528623	Promoter (2-3kb)	2	ENSG00000007968	2610	1870	E2F2
chr1	23529756	23529756	Promoter (1-2kb)	2	ENSG00000007968	1477	1870	E2F2
chr1	23531042	23531042	Promoter (<=1kb)	2	ENSG00000007968	191	1870	E2F2
chr1	23531573	23531573	Promoter (<=1kb)	2	ENSG00000007968	-340	1870	E2F2
chr1	23554677	23554677	Distal Intergenic	2	ENSG00000235052	-3762	NA	NA
chr1	23562160	23562160	Promoter (2-3kb)	2	ENSG00000117318	-2659	3399	ID3
chr1	23563189	23563189	Distal Intergenic	2	ENSG00000117318	-3688	3399	ID3
chr1	23564778	23564778	Distal Intergenic	2	ENSG00000117318	-5277	3399	ID3
chr1	23568156	23568156	Distal Intergenic	2	ENSG00000117318	-8655	3399	ID3
chr1	23574431	23574431	Distal Intergenic	1	ENSG00000197880	-7064	259283	MDS2
chr1	23586073	23586073	Intron (ENST00000477916.5/ENSG00000197880.9, intron 1 of 6)	1	ENSG00000197880	4578	259283	MDS2
chr1	23591850	23591850	Promoter (1-2kb)	2	ENSG00000285802	1771	NA	NA
chr1	23593857	23593857	Promoter (<=1kb)	2	ENSG00000285802	-236	NA	NA
chr1	23595009	23595009	Promoter (1-2kb)	2	ENSG00000285802	-1388	NA	NA
chr1	23598747	23598747	Intron (ENST00000477916.5/ENSG00000197880.9, intron 2 of 6)	2	ENSG00000285802	-5126	NA	NA
chr1	23619643	23619643	Intron (ENST00000477916.5/ENSG00000197880.9, intron 2 of 6)	1	ENSG00000197880	-7691	259283	MDS2
chr1	23692025	23692025	Promoter (<=1kb)	1	ENSG00000142676	204	6135	RPL11
chr1	23743285	23743285	Promoter (<=1kb)	1	ENSG00000011007	-81	6924	ELOA
chr1	23778595	23778595	Promoter (<=1kb)	1	ENSG00000057757	177	57095	PITHD1
chr1	23791338	23791338	Promoter (<=1kb)	1	ENSG00000011009	117	11313	LYPLA2
chr1	23800368	23800368	Promoter (<=1kb)	2	ENSG00000117308	34	2582	GALE
chr1	23825267	23825267	Promoter (<=1kb)	2	ENSG00000117305	135	3155	HMGCL
chr1	23867859	23867859	Promoter (<=1kb)	2	ENSG00000179163	431	2517	FUCA1
chr1	23956845	23956845	Promoter (<=1kb)	1	ENSG00000189266	6	55629	PNRC2
chr1	23957902	23957902	Promoter (1-2kb)	1	ENSG00000189266	1063	55629	PNRC2
chr1	23959482	23959482	Promoter (<=1kb)	1	ENSG00000189266	-346	55629	PNRC2
chr1	23980153	23980153	Promoter (<=1kb)	2	ENSG00000188529	118	10772	SRSF10
chr1	24012019	24012019	Distal Intergenic	2	ENSG00000215905	-3500	NA	NA
chr1	24017732	24017732	Distal Intergenic	2	ENSG00000215905	-9213	NA	NA
chr1	24019427	24019427	Distal Intergenic	2	ENSG00000215905	-10908	NA	NA
chr1	24284391	24284391	Distal Intergenic	1	ENSG00000158055	-34966	57822	GRHL3
chr1	24322172	24322172	Promoter (<=1kb)	2	ENSG00000232298	-271	NA	NA
chr1	24375793	24375793	Intron (ENST00000337248.9/ENSG00000001460.18, intron 5 of 8)	2	ENSG00000001460	4030	90529	STPG1
chr1	24502631	24502631	Promoter (<=1kb)	1	ENSG00000117602	-205	11123	RCAN3
chr1	24597127	24597127	Intron (ENST00000374392.3/ENSG00000184454.7, intron 2 of 3)	1	ENSG00000184454	7663	400746	NCMAP
chr1	24598128	24598128	Intron (ENST00000374392.3/ENSG00000184454.7, intron 2 of 3)	1	ENSG00000184454	8664	400746	NCMAP
chr1	24642643	24642643	Promoter (<=1kb)	1	ENSG00000133226	-629	10250	SRRM1
chr1	24643595	24643595	Promoter (<=1kb)	1	ENSG00000133226	36	10250	SRRM1
chr1	24724378	24724378	Distal Intergenic	1	ENSG00000284699	19484	NA	NA
chr1	24743661	24743661	Promoter (1-2kb)	1	ENSG00000169504	-1721	25932	CLIC4
chr1	24744247	24744247	Promoter (1-2kb)	1	ENSG00000169504	-1135	25932	CLIC4
chr1	24745657	24745657	Promoter (<=1kb)	1	ENSG00000169504	210	25932	CLIC4
chr1	25232961	25232961	Promoter (<=1kb)	1	ENSG00000284602	375	NA	NA
chr1	25247287	25247287	Promoter (<=1kb)	2	ENSG00000117616	159	57035	RSRP1
chr1	25430041	25430041	Promoter (<=1kb)	2	ENSG00000188672	151	6006	RHCE
chr1	25430451	25430451	Promoter (<=1kb)	2	ENSG00000188672	-259	6006	RHCE
chr1	25431151	25431151	Promoter (<=1kb)	1	ENSG00000204178	191	55219	MACO1
chr1	25543890	25543890	Promoter (<=1kb)	1	ENSG00000157978	284	26119	LDLRAP1
chr1	25573586	25573586	Distal Intergenic	1	ENSG00000225643	-7892	NA	NA
chr1	25800468	25800468	Promoter (<=1kb)	1	ENSG00000162430	237	57190	SELENON
chr1	25809030	25809030	Promoter (2-3kb)	1	ENSG00000255054	-2440	NA	NA
chr1	25820278	25820278	Promoter (<=1kb)	1	ENSG00000117640	46	56181	MTFR1L
chr1	25859251	25859251	Promoter (<=1kb)	2	ENSG00000127423	206	79000	AUNIP
chr1	25875090	25875090	Promoter (<=1kb)	2	ENSG00000182749	618	164091	PAQR7
chr1	25875547	25875547	Promoter (<=1kb)	2	ENSG00000182749	161	164091	PAQR7
chr1	25906256	25906256	Promoter (<=1kb)	2	ENSG00000117632	-103	3925	STMN1
chr1	26079377	26079377	Distal Intergenic	2	ENSG00000158022	-10941	84676	TRIM63
chr1	26111399	26111399	Promoter (<=1kb)	1	ENSG00000175087	226	149420	PDIK1L
chr1	26111988	26111988	Promoter (<=1kb)	1	ENSG00000175087	151	149420	PDIK1L
chr1	26161910	26161910	Promoter (2-3kb)	1	ENSG00000197245	2831	79927	FAM110D
chr1	26177660	26177660	Promoter (<=1kb)	1	ENSG00000142675	148	10256	CNKSR1
chr1	26279813	26279813	Promoter (<=1kb)	1	ENSG00000142669	-273	83442	SH3BGRL3
chr1	26280266	26280266	Promoter (<=1kb)	1	ENSG00000142669	144	83442	SH3BGRL3
chr1	26472663	26472663	Promoter (<=1kb)	1	ENSG00000198830	146	3151	HMGN2
chr1	26500772	26500772	Distal Intergenic	2	ENSG00000224129	19478	NA	NA
chr1	26620762	26620762	Distal Intergenic	2	ENSG00000252429	-18330	NA	NA
chr1	26693350	26693350	Promoter (<=1kb)	1	ENSG00000117713	114	8289	ARID1A
chr1	26695858	26695858	Promoter (<=1kb)	1	ENSG00000117713	-157	8289	ARID1A
chr1	26787729	26787729	Promoter (<=1kb)	1	ENSG00000060642	54	55650	PIGV
chr1	26824883	26824883	Promoter (1-2kb)	1	ENSG00000204160	-1805	84243	ZDHHC18
chr1	26826474	26826474	Promoter (<=1kb)	1	ENSG00000204160	-214	84243	ZDHHC18
chr1	26863359	26863359	Promoter (<=1kb)	1	ENSG00000175793	210	2810	SFN
chr1	26863987	26863987	Promoter (<=1kb)	1	ENSG00000175793	838	2810	SFN
chr1	26864736	26864736	Promoter (1-2kb)	1	ENSG00000175793	1587	2810	SFN
chr1	26865559	26865559	Promoter (2-3kb)	1	ENSG00000175793	2410	2810	SFN
chr1	26889945	26889945	Promoter (<=1kb)	2	ENSG00000142751	315	54707	GPN2
chr1	26900266	26900266	Promoter (<=1kb)	1	ENSG00000090273	28	10726	NUDC
chr1	26921921	26921921	Promoter (<=1kb)	1	ENSG00000090273	178	10726	NUDC
chr1	26960222	26960222	Promoter (<=1kb)	2	ENSG00000175707	163	126695	KDF1
chr1	27008188	27008188	Intron (ENST00000289166.6/ENSG00000158246.8, intron 1 of 1)	2	ENSG00000158246	4662	115572	TENT5B
chr1	27009746	27009746	Intron (ENST00000289166.6/ENSG00000158246.8, intron 1 of 1)	2	ENSG00000158246	3104	115572	TENT5B
chr1	27012650	27012650	Promoter (<=1kb)	2	ENSG00000158246	200	115572	TENT5B
chr1	27031597	27031597	Distal Intergenic	2	ENSG00000158246	-18747	115572	TENT5B
chr1	27138235	27138235	Intron (ENST00000263980.8/ENSG00000090020.11, intron 1 of 11)	2	ENSG00000090020	16363	6548	SLC9A1
chr1	27142314	27142314	Intron (ENST00000263980.8/ENSG00000090020.11, intron 1 of 11)	2	ENSG00000090020	12284	6548	SLC9A1
chr1	27143506	27143506	Intron (ENST00000263980.8/ENSG00000090020.11, intron 1 of 11)	2	ENSG00000090020	11092	6548	SLC9A1
chr1	27145403	27145403	Intron (ENST00000263980.8/ENSG00000090020.11, intron 1 of 11)	2	ENSG00000090020	9195	6548	SLC9A1
chr1	27146251	27146251	Intron (ENST00000263980.8/ENSG00000090020.11, intron 1 of 11)	2	ENSG00000090020	8347	6548	SLC9A1
chr1	27154912	27154912	Promoter (<=1kb)	2	ENSG00000090020	213	6548	SLC9A1
chr1	27163656	27163656	Intron (ENST00000374084.2/ENSG00000090020.11, intron 1 of 3)	2	ENSG00000090020	3325	6548	SLC9A1
chr1	27164096	27164096	Promoter (2-3kb)	2	ENSG00000090020	2885	6548	SLC9A1
chr1	27165306	27165306	Promoter (1-2kb)	2	ENSG00000090020	1675	6548	SLC9A1
chr1	27166908	27166908	Promoter (<=1kb)	2	ENSG00000090020	73	6548	SLC9A1
chr1	27234960	27234960	Promoter (<=1kb)	1	ENSG00000142784	292	23038	WDTC1
chr1	27322451	27322451	Promoter (<=1kb)	1	ENSG00000186501	151	84065	TMEM222
chr1	27342916	27342916	Promoter (<=1kb)	1	ENSG00000142765	-312	84958	SYTL1
chr1	27343488	27343488	Promoter (<=1kb)	1	ENSG00000142765	260	84958	SYTL1
chr1	27349283	27349283	Promoter (<=1kb)	1	ENSG00000142765	-193	84958	SYTL1
chr1	27349730	27349730	Promoter (<=1kb)	1	ENSG00000142765	-17	84958	SYTL1
chr1	27366213	27366213	Promoter (<=1kb)	2	ENSG00000142733	645	9064	MAP3K6
chr1	27366423	27366423	Promoter (<=1kb)	2	ENSG00000142733	435	9064	MAP3K6
chr1	27489942	27489942	Promoter (<=1kb)	2	ENSG00000158195	109	10163	WASF2
chr1	27490505	27490505	Promoter (<=1kb)	2	ENSG00000158195	-338	10163	WASF2
chr1	27527893	27527893	Promoter (2-3kb)	1	ENSG00000237429	2088	NA	NA
chr1	27528921	27528921	Intron (ENST00000443579.1/ENSG00000237429.1, intron 1 of 1)	1	ENSG00000237429	3116	NA	NA
chr1	27540161	27540161	Intron (ENST00000247087.10/ENSG00000126705.15, intron 5 of 5)	2	ENSG00000126705	13384	27245	AHDC1
chr1	27540797	27540797	Intron (ENST00000247087.10/ENSG00000126705.15, intron 5 of 5)	2	ENSG00000126705	12748	27245	AHDC1
chr1	27543145	27543145	Intron (ENST00000247087.10/ENSG00000126705.15, intron 5 of 5)	2	ENSG00000126705	10400	27245	AHDC1
chr1	27603341	27603341	Promoter (<=1kb)	2	ENSG00000126705	73	27245	AHDC1
chr1	27659972	27659972	Promoter (2-3kb)	2	ENSG00000233975	2750	111216282	LINC02574
chr1	27684006	27684006	Intron (ENST00000628586.2/ENSG00000225886.3, intron 2 of 2)	2	ENSG00000226662	3465	646597	CHMP1AP1
chr1	27685092	27685092	Promoter (2-3kb)	2	ENSG00000226662	2379	646597	CHMP1AP1
chr1	27686264	27686264	Promoter (1-2kb)	2	ENSG00000226662	1207	646597	CHMP1AP1
chr1	27830522	27830522	Promoter (<=1kb)	1	ENSG00000117751	-260	5511	PPP1R8
chr1	27831037	27831037	Promoter (<=1kb)	2	ENSG00000286433	172	NA	NA
chr1	27914991	27914991	Promoter (<=1kb)	2	ENSG00000117748	-245	6118	RPA2
chr1	27960072	27960072	Promoter (<=1kb)	1	ENSG00000158156	27	55113	XKR8
chr1	28088474	28088474	Promoter (<=1kb)	2	ENSG00000158161	90	2140	EYA3
chr1	28232875	28232875	Promoter (<=1kb)	2	ENSG00000126698	129	22826	DNAJC8
chr1	28236271	28236271	Promoter (<=1kb)	1	ENSG00000130770	117	93974	ATP5IF1
chr1	28248432	28248432	Promoter (1-2kb)	1	ENSG00000271398	1288	NA	NA
chr1	28249012	28249012	Promoter (1-2kb)	1	ENSG00000271398	1868	NA	NA
chr1	28259915	28259915	Promoter (<=1kb)	1	ENSG00000130766	397	83667	SESN2
chr1	28296751	28296751	Distal Intergenic	1	ENSG00000130772	-32251	54797	MED18
chr1	28301558	28301558	Distal Intergenic	1	ENSG00000130772	-27444	54797	MED18
chr1	28302459	28302459	Distal Intergenic	1	ENSG00000130772	-26543	54797	MED18
chr1	28314082	28314082	Distal Intergenic	1	ENSG00000130772	-14920	54797	MED18
chr1	28328543	28328543	Promoter (<=1kb)	1	ENSG00000130772	-459	54797	MED18
chr1	28370218	28370218	Promoter (<=1kb)	1	ENSG00000204138	474	65979	PHACTR4
chr1	28505610	28505610	Promoter (<=1kb)	1	ENSG00000180198	-333	1104	RCC1
chr1	28506424	28506424	Promoter (<=1kb)	1	ENSG00000242125	73	8420	SNHG3
chr1	28507884	28507884	Promoter (<=1kb)	1	ENSG00000274266	518	6080	SNORA73A
chr1	28508595	28508595	Promoter (<=1kb)	1	ENSG00000200087	36	26768	SNORA73B
chr1	28509086	28509086	Promoter (<=1kb)	1	ENSG00000200087	527	26768	SNORA73B
chr1	28510164	28510164	Promoter (<=1kb)	1	ENSG00000180198	87	1104	RCC1
chr1	28518473	28518473	Promoter (<=1kb)	1	ENSG00000180198	-153	1104	RCC1
chr1	28520156	28520156	Promoter (1-2kb)	1	ENSG00000180198	1461	1104	RCC1
chr1	28520684	28520684	Promoter (1-2kb)	1	ENSG00000180198	1989	1104	RCC1
chr1	28526696	28526696	Promoter (<=1kb)	2	ENSG00000231468	531	NA	NA
chr1	28527325	28527325	Promoter (<=1kb)	2	ENSG00000231468	-98	NA	NA
chr1	28553403	28553403	Promoter (<=1kb)	1	ENSG00000180098	156	54952	TRNAU1AP
chr1	28581643	28581643	Promoter (<=1kb)	2	ENSG00000197989	-20	85028	SNHG12
chr1	28582162	28582162	Promoter (<=1kb)	2	ENSG00000197989	-284	85028	SNHG12
chr1	28643555	28643555	Promoter (<=1kb)	1	ENSG00000229388	327	105378616	TAF12-DT
chr1	28648482	28648482	Promoter (<=1kb)	1	ENSG00000270103	-118	NA	NA
chr1	28649066	28649066	Promoter (<=1kb)	1	ENSG00000274978	466	26824	RNU11
chr1	28668707	28668707	Promoter (<=1kb)	1	ENSG00000162419	-71	10691	GMEB1
chr1	28669321	28669321	Promoter (<=1kb)	1	ENSG00000162419	537	10691	GMEB1
chr1	28736553	28736553	Promoter (<=1kb)	1	ENSG00000198492	-68	51441	YTHDF2
chr1	28775416	28775416	Distal Intergenic	1	ENSG00000198492	36325	51441	YTHDF2
chr1	29124852	29124852	Promoter (<=1kb)	2	ENSG00000253304	-949	399474	TMEM200B
chr1	29181645	29181645	Promoter (<=1kb)	2	ENSG00000116350	237	6429	SRSF4
chr1	29231202	29231202	Promoter (<=1kb)	2	ENSG00000116353	-260	51102	MECR
chr1	29237501	29237501	Promoter (<=1kb)	1	ENSG00000060656	862	10076	PTPRU
chr1	29238078	29238078	Promoter (1-2kb)	1	ENSG00000060656	1439	10076	PTPRU
chr1	29249610	29249610	Intron (ENST00000345512.7/ENSG00000060656.20, intron 1 of 30)	1	ENSG00000060656	-10571	10076	PTPRU
chr1	29320567	29320567	Promoter (<=1kb)	1	ENSG00000060656	357	10076	PTPRU
chr1	30345264	30345264	Distal Intergenic	2	ENSG00000236335	66374	NA	NA
chr1	30346342	30346342	Distal Intergenic	2	ENSG00000236335	65296	NA	NA
chr1	30380313	30380313	Distal Intergenic	2	ENSG00000236335	31325	NA	NA
chr1	30382158	30382158	Distal Intergenic	2	ENSG00000236335	29480	NA	NA
chr1	30383533	30383533	Distal Intergenic	2	ENSG00000236335	28105	NA	NA
chr1	30417811	30417811	Promoter (1-2kb)	1	ENSG00000231949	1986	NA	NA
chr1	30418943	30418943	Intron (ENST00000420354.1/ENSG00000231949.1, intron 2 of 2)	1	ENSG00000231949	3118	NA	NA
chr1	30718962	30718962	Promoter (<=1kb)	1	ENSG00000186056	180	100129196	MATN1-AS1
chr1	30823808	30823808	Promoter (<=1kb)	1	ENSG00000223382	-409	105378622	LINC01778
chr1	30909060	30909060	Promoter (<=1kb)	2	ENSG00000162512	-302	9672	SDC3
chr1	31065464	31065464	Promoter (<=1kb)	2	ENSG00000134644	212	9698	PUM1
chr1	31066096	31066096	Promoter (<=1kb)	2	ENSG00000134644	-105	9698	PUM1
chr1	31154755	31154755	Distal Intergenic	2	ENSG00000084628	26921	79570	NKAIN1
chr1	31172684	31172684	Distal Intergenic	2	ENSG00000084628	8992	79570	NKAIN1
chr1	31185329	31185329	Promoter (2-3kb)	2	ENSG00000084628	2824	79570	NKAIN1
chr1	31187137	31187137	Promoter (1-2kb)	2	ENSG00000084628	1016	79570	NKAIN1
chr1	31228947	31228947	Intron (ENST00000373736.7/ENSG00000084628.10, intron 1 of 6)	2	ENSG00000084628	10940	79570	NKAIN1
chr1	31239484	31239484	Promoter (<=1kb)	2	ENSG00000084628	403	79570	NKAIN1
chr1	31296606	31296606	Promoter (<=1kb)	2	ENSG00000060688	176	9410	SNRNP40
chr1	31413466	31413466	Promoter (<=1kb)	1	ENSG00000168528	253	347735	SERINC2
chr1	31477453	31477453	Distal Intergenic	2	ENSG00000215899	11477	441880	EEF1A1P46
chr1	31510944	31510944	Intron (ENST00000639839.1/ENSG00000284543.1, intron 2 of 4)	1	ENSG00000260386	4648	149086	LDC1P
chr1	31511448	31511448	Intron (ENST00000639839.1/ENSG00000284543.1, intron 2 of 4)	1	ENSG00000260386	5152	149086	LDC1P
chr1	31644667	31644667	Promoter (<=1kb)	1	ENSG00000264078	-27	NA	NA
chr1	31705295	31705295	Promoter (<=1kb)	2	ENSG00000084636	-976	1307	COL16A1
chr1	31763087	31763087	Promoter (<=1kb)	2	ENSG00000121753	835	576	ADGRB2
chr1	31788508	31788508	Promoter (<=1kb)	1	ENSG00000254545	-622	NA	NA
chr1	31830124	31830124	Distal Intergenic	2	ENSG00000134668	-14073	90853	SPOCD1
chr1	31842661	31842661	Exon (ENST00000453837.1/ENSG00000203620.2, exon 2 of 2)	2	ENSG00000203620	12907	NA	NA
chr1	31856011	31856011	Promoter (<=1kb)	2	ENSG00000203620	-443	NA	NA
chr1	31881638	31881638	Intron (ENST00000602889.1/ENSG00000269967.1, intron 1 of 1)	2	ENSG00000203620	-26070	NA	NA
chr1	31937945	31937945	Promoter (<=1kb)	2	ENSG00000184007	-59	8073	PTP4A2
chr1	31938644	31938644	Promoter (<=1kb)	2	ENSG00000184007	-276	8073	PTP4A2
chr1	32013404	32013404	Promoter (<=1kb)	1	ENSG00000121774	-464	10657	KHDRBS1
chr1	32014109	32014109	Promoter (<=1kb)	1	ENSG00000121774	-73	10657	KHDRBS1
chr1	32063258	32063258	Intron (ENST00000366152.3/ENSG00000203325.3, intron 1 of 2)	1	ENSG00000121775	-8773	55116	TMEM39B
chr1	32073071	32073071	Promoter (<=1kb)	1	ENSG00000121775	86	55116	TMEM39B
chr1	32108257	32108257	Promoter (<=1kb)	1	ENSG00000025800	199	23633	KPNA6
chr1	32179830	32179830	Promoter (<=1kb)	1	ENSG00000084652	155	200081	TXLNA
chr1	32205809	32205809	Promoter (<=1kb)	1	ENSG00000160051	138	55721	IQCC
chr1	32222048	32222048	Promoter (<=1kb)	1	ENSG00000084623	-80	8668	EIF3I
chr1	32222637	32222637	Promoter (<=1kb)	1	ENSG00000084623	197	8668	EIF3I
chr1	32240653	32240653	Promoter (<=1kb)	2	ENSG00000220785	137	339483	MTMR9LP
chr1	32241348	32241348	Promoter (<=1kb)	2	ENSG00000220785	244	339483	MTMR9LP
chr1	32291712	32291712	Promoter (<=1kb)	1	ENSG00000116478	-371	3065	HDAC1
chr1	32292316	32292316	Promoter (<=1kb)	1	ENSG00000116478	155	3065	HDAC1
chr1	32332688	32332688	Promoter (1-2kb)	1	ENSG00000116478	1152	3065	HDAC1
chr1	32335235	32335235	Promoter (<=1kb)	2	ENSG00000175130	998	65108	MARCKSL1
chr1	32336022	32336022	Promoter (<=1kb)	2	ENSG00000175130	211	65108	MARCKSL1
chr1	32351162	32351162	Promoter (<=1kb)	1	ENSG00000162526	-359	81629	TSSK3
chr1	32351796	32351796	Promoter (<=1kb)	1	ENSG00000162526	275	81629	TSSK3
chr1	32394212	32394212	Promoter (<=1kb)	2	ENSG00000160058	213	55108	BSDC1
chr1	32500548	32500548	Intron (ENST00000480336.1/ENSG00000254553.1, intron 4 of 9)	1	ENSG00000273274	35476	728116	ZBTB8B
chr1	32539445	32539445	Promoter (<=1kb)	1	ENSG00000160062	16	653121	ZBTB8A
chr1	32540014	32540014	Promoter (<=1kb)	1	ENSG00000160062	585	653121	ZBTB8A
chr1	32650409	32650409	Promoter (<=1kb)	2	ENSG00000176261	116	339487	ZBTB8OS
chr1	32650829	32650829	Promoter (<=1kb)	2	ENSG00000176261	74	339487	ZBTB8OS
chr1	32725133	32725133	Promoter (<=1kb)	2	ENSG00000224409	104	NA	NA
chr1	32741639	32741639	Promoter (<=1kb)	1	ENSG00000162522	-191	57648	KIAA1522
chr1	32742341	32742341	Promoter (<=1kb)	1	ENSG00000162522	511	57648	KIAA1522
chr1	32755029	32755029	Promoter (1-2kb)	1	ENSG00000162522	1008	57648	KIAA1522
chr1	32760065	32760065	Intron (ENST00000401073.7/ENSG00000162522.11, intron 1 of 6)	1	ENSG00000162522	-5569	57648	KIAA1522
chr1	32817268	32817268	Promoter (<=1kb)	2	ENSG00000134684	4	8565	YARS1
chr1	32818031	32818031	Promoter (<=1kb)	1	ENSG00000116497	293	64766	S100PBP
chr1	32901654	32901654	Promoter (<=1kb)	2	ENSG00000121900	-216	113452	TMEM54
chr1	32964043	32964043	Promoter (<=1kb)	2	ENSG00000116514	642	127544	RNF19B
chr1	33036596	33036596	Promoter (<=1kb)	2	ENSG00000004455	244	204	AK2
chr1	33181318	33181318	Promoter (<=1kb)	2	ENSG00000116525	725	55223	TRIM62
chr1	33219649	33219649	Distal Intergenic	1	ENSG00000284721	23513	NA	NA
chr1	33220482	33220482	Distal Intergenic	1	ENSG00000284721	24346	NA	NA
chr1	33255915	33255915	Promoter (<=1kb)	1	ENSG00000160094	-577	149076	ZNF362
chr1	33256577	33256577	Promoter (<=1kb)	1	ENSG00000160094	32	149076	ZNF362
chr1	33257667	33257667	Promoter (1-2kb)	1	ENSG00000160094	1048	149076	ZNF362
chr1	33349608	33349608	Promoter (<=1kb)	2	ENSG00000134686	42	1912	PHC2
chr1	33350221	33350221	Promoter (<=1kb)	1	ENSG00000233246	-131	101929464	PHC2-AS1
chr1	34781838	34781838	Promoter (<=1kb)	1	ENSG00000188910	-440	2707	GJB3
chr1	34825423	34825423	Intron (ENST00000426886.1/ENSG00000163866.9, intron 2 of 4)	1	ENSG00000230163	-25271	NA	NA
chr1	34826107	34826107	Intron (ENST00000426886.1/ENSG00000163866.9, intron 2 of 4)	1	ENSG00000230163	-24587	NA	NA
chr1	34859546	34859546	Promoter (<=1kb)	2	ENSG00000163866	171	113444	SMIM12
chr1	34866305	34866305	Intron (ENST00000235180.4/ENSG00000116544.12, intron 9 of 9)	2	ENSG00000163866	-6550	113444	SMIM12
chr1	34985213	34985213	Promoter (<=1kb)	2	ENSG00000284773	100	NA	NA
chr1	35192709	35192709	Promoter (<=1kb)	2	ENSG00000116560	436	6421	SFPQ
chr1	35268937	35268937	Promoter (<=1kb)	1	ENSG00000146463	-96	9202	ZMYM4
chr1	35557576	35557576	Promoter (<=1kb)	2	ENSG00000142687	27	79932	KIAA0319L
chr1	35641314	35641314	Promoter (<=1kb)	2	ENSG00000126067	212	5690	PSMB2
chr1	35718822	35718822	Promoter (<=1kb)	2	ENSG00000142686	62	127703	C1orf216
chr1	35769752	35769752	Promoter (<=1kb)	2	ENSG00000092853	176	63967	CLSPN
chr1	35808573	35808573	Promoter (<=1kb)	1	ENSG00000134698	557	192670	AGO4
chr1	35930887	35930887	Promoter (<=1kb)	1	ENSG00000126070	169	192669	AGO3
chr1	35931580	35931580	Promoter (<=1kb)	1	ENSG00000126070	322	192669	AGO3
chr1	36089008	36089008	Promoter (<=1kb)	1	ENSG00000116863	116	54936	ADPRS
chr1	36150015	36150015	Promoter (<=1kb)	2	ENSG00000054116	-501	27095	TRAPPC3
chr1	36150718	36150718	Promoter (1-2kb)	2	ENSG00000054116	-1204	27095	TRAPPC3
chr1	36155988	36155988	Promoter (<=1kb)	1	ENSG00000116871	23	55700	MAP7D1
chr1	36223916	36223916	Promoter (<=1kb)	1	ENSG00000054118	-516	9967	THRAP3
chr1	36224789	36224789	Promoter (<=1kb)	1	ENSG00000054118	346	9967	THRAP3
chr1	36268819	36268819	Intron (ENST00000469141.6/ENSG00000054118.15, intron 3 of 12)	1	ENSG00000054118	-20899	9967	THRAP3
chr1	36269851	36269851	Intron (ENST00000469141.6/ENSG00000054118.15, intron 3 of 12)	1	ENSG00000054118	-19867	9967	THRAP3
chr1	36270309	36270309	Intron (ENST00000469141.6/ENSG00000054118.15, intron 3 of 12)	1	ENSG00000054118	-19409	9967	THRAP3
chr1	36306692	36306692	Promoter (<=1kb)	1	ENSG00000214193	324	79729	SH3D21
chr1	36385689	36385689	Promoter (<=1kb)	2	ENSG00000196182	187	83931	STK40
chr1	36386412	36386412	Promoter (<=1kb)	2	ENSG00000196182	-488	83931	STK40
chr1	36397673	36397673	Promoter (<=1kb)	2	ENSG00000181817	205	84967	LSM10
chr1	36408110	36408110	Distal Intergenic	2	ENSG00000222821	-5251	106481180	RNU4-27P
chr1	36409204	36409204	Distal Intergenic	2	ENSG00000222821	-6345	106481180	RNU4-27P
chr1	36450801	36450801	Promoter (<=1kb)	2	ENSG00000116885	-350	127700	OSCP1
chr1	36464247	36464247	Promoter (<=1kb)	2	ENSG00000116898	98	64960	MRPS15
chr1	37034802	37034802	Promoter (<=1kb)	2	ENSG00000163873	-287	2899	GRIK3
chr1	37449059	37449059	Intron (ENST00000668045.1/ENSG00000233621.2, intron 1 of 1)	2	ENSG00000233621	25327	728431	ZC3H12A-DT
chr1	37465046	37465046	Intron (ENST00000668045.1/ENSG00000233621.2, intron 1 of 1)	2	ENSG00000233621	9340	728431	ZC3H12A-DT
chr1	37465604	37465604	Intron (ENST00000668045.1/ENSG00000233621.2, intron 1 of 1)	2	ENSG00000233621	8782	728431	ZC3H12A-DT
chr1	37466321	37466321	Intron (ENST00000668045.1/ENSG00000233621.2, intron 1 of 1)	2	ENSG00000233621	8065	728431	ZC3H12A-DT
chr1	37471588	37471588	Promoter (2-3kb)	2	ENSG00000233621	2798	728431	ZC3H12A-DT
chr1	37474807	37474807	Promoter (<=1kb)	1	ENSG00000163874	227	80149	ZC3H12A
chr1	37476328	37476328	Promoter (1-2kb)	1	ENSG00000163874	1748	80149	ZC3H12A
chr1	37476641	37476641	Promoter (2-3kb)	1	ENSG00000163874	2061	80149	ZC3H12A
chr1	37477154	37477154	Promoter (2-3kb)	1	ENSG00000163874	2574	80149	ZC3H12A
chr1	37480126	37480126	Promoter (<=1kb)	1	ENSG00000283724	-104	102465438	MIR6732
chr1	37484919	37484919	Distal Intergenic	1	ENSG00000163874	3229	80149	ZC3H12A
chr1	37494656	37494656	Intron (ENST00000296214.10/ENSG00000163875.16, intron 6 of 6)	2	ENSG00000263675	6338	100847010	MIR5581
chr1	37497844	37497844	Intron (ENST00000296214.10/ENSG00000163875.16, intron 5 of 6)	2	ENSG00000263675	3150	100847010	MIR5581
chr1	37514565	37514565	Promoter (<=1kb)	2	ENSG00000163875	102	64769	MEAF6
chr1	37534010	37534010	Distal Intergenic	2	ENSG00000163877	7584	79753	SNIP1
chr1	37534837	37534837	3' UTR	2	ENSG00000163877	6757	79753	SNIP1
chr1	37554095	37554095	Promoter (<=1kb)	2	ENSG00000163877	153	79753	SNIP1
chr1	37595723	37595723	Promoter (<=1kb)	2	ENSG00000134697	212	29889	GNL2
chr1	37752908	37752908	Promoter (<=1kb)	2	ENSG00000183317	-2	284656	EPHA10
chr1	37793912	37793912	Promoter (<=1kb)	1	ENSG00000185090	29	149175	MANEAL
chr1	37808035	37808035	Promoter (<=1kb)	2	ENSG00000196449	173	79693	YRDC
chr1	37860107	37860107	Promoter (<=1kb)	2	ENSG00000188786	-515	4520	MTF1
chr1	37989893	37989893	Promoter (<=1kb)	2	ENSG00000183431	80	10946	SF3A3
chr1	38005347	38005347	Promoter (<=1kb)	2	ENSG00000183386	155	2275	FHL3
chr1	38012847	38012847	Promoter (<=1kb)	1	ENSG00000183520	113	51118	UTP11
chr1	38123390	38123390	Distal Intergenic	2	ENSG00000284623	17203	NA	NA
chr1	38124211	38124211	Distal Intergenic	2	ENSG00000284623	16382	NA	NA
chr1	38859287	38859287	Promoter (<=1kb)	2	ENSG00000116954	485	64121	RRAGC
chr1	38991474	38991474	Promoter (<=1kb)	1	ENSG00000174574	-22	79647	AKIRIN1
chr1	39026552	39026552	Promoter (<=1kb)	1	ENSG00000168653	202	4725	NDUFS5
chr1	39105602	39105602	Promoter (<=1kb)	1	ENSG00000127603	173	23499	MACF1
chr1	39132997	39132997	Intron (ENST00000361689.7/ENSG00000127603.31, intron 2 of 93)	2	ENSG00000206654	-11954	106481373	RNU6-608P
chr1	39142526	39142526	Intron (ENST00000361689.7/ENSG00000127603.31, intron 2 of 93)	2	ENSG00000222378	11770	100873283	RNA5SP44
chr1	39158689	39158689	Promoter (<=1kb)	1	ENSG00000127603	-175	23499	MACF1
chr1	39174955	39174955	Intron (ENST00000361689.7/ENSG00000127603.31, intron 2 of 93)	1	ENSG00000127603	16091	23499	MACF1
chr1	39175680	39175680	Intron (ENST00000361689.7/ENSG00000127603.31, intron 2 of 93)	1	ENSG00000127603	16816	23499	MACF1
chr1	39178816	39178816	Intron (ENST00000361689.7/ENSG00000127603.31, intron 2 of 93)	1	ENSG00000127603	19952	23499	MACF1
chr1	39179439	39179439	Intron (ENST00000361689.7/ENSG00000127603.31, intron 2 of 93)	1	ENSG00000127603	20575	23499	MACF1
chr1	39184377	39184377	Intron (ENST00000361689.7/ENSG00000127603.31, intron 2 of 93)	1	ENSG00000127603	-19869	23499	MACF1
chr1	39184856	39184856	Intron (ENST00000361689.7/ENSG00000127603.31, intron 2 of 93)	1	ENSG00000127603	-19390	23499	MACF1
chr1	39186164	39186164	Intron (ENST00000361689.7/ENSG00000127603.31, intron 2 of 93)	1	ENSG00000127603	-18082	23499	MACF1
chr1	39191971	39191971	Intron (ENST00000361689.7/ENSG00000127603.31, intron 2 of 93)	1	ENSG00000127603	-12275	23499	MACF1
chr1	39204923	39204923	Promoter (<=1kb)	1	ENSG00000127603	75	23499	MACF1
chr1	39248984	39248984	Intron (ENST00000361689.7/ENSG00000127603.31, intron 3 of 93)	2	ENSG00000226438	8665	NA	NA
chr1	39249628	39249628	Intron (ENST00000361689.7/ENSG00000127603.31, intron 3 of 93)	2	ENSG00000226438	8021	NA	NA
chr1	39255198	39255198	Promoter (2-3kb)	2	ENSG00000226438	2451	NA	NA
chr1	39256002	39256002	Promoter (1-2kb)	2	ENSG00000226438	1647	NA	NA
chr1	39491104	39491104	Promoter (<=1kb)	1	ENSG00000183682	-532	353500	BMP8A
chr1	39576098	39576098	Promoter (<=1kb)	2	ENSG00000090621	155	8761	PABPC4
chr1	39739022	39739022	Promoter (<=1kb)	1	ENSG00000084072	32	10450	PPIE
chr1	39789327	39789327	Promoter (<=1kb)	1	ENSG00000261798	351	101929536	LOC101929536
chr1	39799181	39799181	Promoter (<=1kb)	1	ENSG00000284719	-241	NA	NA
chr1	39883442	39883442	Promoter (<=1kb)	2	ENSG00000043514	-8	54802	TRIT1
chr1	40040275	40040275	Promoter (<=1kb)	1	ENSG00000131236	35	10487	CAP1
chr1	40040934	40040934	Promoter (<=1kb)	1	ENSG00000131236	52	10487	CAP1
chr1	40097069	40097069	Promoter (<=1kb)	2	ENSG00000131238	143	5538	PPT1
chr1	40108010	40108010	Distal Intergenic	2	ENSG00000131238	-10750	5538	PPT1
chr1	40140201	40140201	Distal Intergenic	1	ENSG00000226745	7437	NA	NA
chr1	40140730	40140730	Distal Intergenic	1	ENSG00000226745	7966	NA	NA
chr1	40161615	40161615	Promoter (<=1kb)	1	ENSG00000117000	228	6018	RLF
chr1	40257774	40257774	Promoter (<=1kb)	2	ENSG00000259943	193	NA	NA
chr1	40258451	40258451	Promoter (<=1kb)	1	ENSG00000084073	212	10269	ZMPSTE24
chr1	40304673	40304673	Promoter (<=1kb)	2	ENSG00000049089	-172	1298	COL9A2
chr1	40306011	40306011	Promoter (1-2kb)	2	ENSG00000049089	-1014	1298	COL9A2
chr1	40374096	40374096	Promoter (<=1kb)	1	ENSG00000084070	369	64744	SMAP2
chr1	40691874	40691874	Promoter (<=1kb)	1	ENSG00000066136	36	4802	NFYC
chr1	40783607	40783607	Promoter (<=1kb)	1	ENSG00000117013	-180	9132	KCNQ4
chr1	40861955	40861955	Promoter (<=1kb)	2	ENSG00000179862	408	163732	CITED4
chr1	40862809	40862809	Promoter (<=1kb)	2	ENSG00000179862	-446	163732	CITED4
chr1	40897435	40897435	Distal Intergenic	1	ENSG00000229528	33521	NA	NA
chr1	40899286	40899286	Distal Intergenic	1	ENSG00000229528	35372	NA	NA
chr1	40901256	40901256	Distal Intergenic	1	ENSG00000229528	37342	NA	NA
chr1	40901882	40901882	Distal Intergenic	1	ENSG00000286668	-37412	NA	NA
chr1	40902694	40902694	Distal Intergenic	1	ENSG00000286668	-36600	NA	NA
chr1	40907318	40907318	Distal Intergenic	1	ENSG00000286668	-31976	NA	NA
chr1	40907799	40907799	Distal Intergenic	1	ENSG00000286668	-31495	NA	NA
chr1	40918202	40918202	Distal Intergenic	1	ENSG00000286668	-21092	NA	NA
chr1	40919757	40919757	Distal Intergenic	1	ENSG00000286668	-19537	NA	NA
chr1	40923316	40923316	Distal Intergenic	1	ENSG00000286668	-15978	NA	NA
chr1	40925300	40925300	Distal Intergenic	1	ENSG00000286668	-13994	NA	NA
chr1	40926046	40926046	Distal Intergenic	1	ENSG00000286668	-13248	NA	NA
chr1	40979421	40979421	Promoter (<=1kb)	1	ENSG00000171793	-267	1503	CTPS1
chr1	40979676	40979676	Promoter (<=1kb)	1	ENSG00000171793	-12	1503	CTPS1
chr1	40980236	40980236	Promoter (<=1kb)	1	ENSG00000171793	128	1503	CTPS1
chr1	41241971	41241971	Promoter (<=1kb)	2	ENSG00000010803	139	22955	SCMH1
chr1	41361707	41361707	Promoter (<=1kb)	1	ENSG00000204060	-215	100132074	FOXO6
chr1	41362433	41362433	Promoter (<=1kb)	1	ENSG00000204060	502	100132074	FOXO6
chr1	41366418	41366418	Intron (ENST00000372591.1/ENSG00000204060.7, intron 1 of 1)	1	ENSG00000204060	4487	100132074	FOXO6
chr1	41371860	41371860	Intron (ENST00000372591.1/ENSG00000204060.7, intron 1 of 1)	2	ENSG00000229901	3809	101929901	FOXO6-AS1
chr1	41415002	41415002	Distal Intergenic	2	ENSG00000229901	-39333	101929901	FOXO6-AS1
chr1	41416129	41416129	Distal Intergenic	2	ENSG00000229901	-40460	101929901	FOXO6-AS1
chr1	41418785	41418785	Distal Intergenic	2	ENSG00000229901	-43116	101929901	FOXO6-AS1
chr1	41423022	41423022	Distal Intergenic	2	ENSG00000252563	44006	100873284	RNA5SP45
chr1	41423613	41423613	Distal Intergenic	2	ENSG00000252563	43415	100873284	RNA5SP45
chr1	41436081	41436081	Distal Intergenic	2	ENSG00000252563	30947	100873284	RNA5SP45
chr1	41447175	41447175	Distal Intergenic	2	ENSG00000252563	19853	100873284	RNA5SP45
chr1	41449449	41449449	Distal Intergenic	2	ENSG00000252563	17579	100873284	RNA5SP45
chr1	41482377	41482377	Promoter (1-2kb)	2	ENSG00000127129	1708	1907	EDN2
chr1	41482888	41482888	Promoter (1-2kb)	2	ENSG00000127129	1197	1907	EDN2
chr1	41484947	41484947	Promoter (<=1kb)	2	ENSG00000127129	-264	1907	EDN2
chr1	41496606	41496606	Distal Intergenic	2	ENSG00000127129	-11923	1907	EDN2
chr1	41498172	41498172	Distal Intergenic	2	ENSG00000127129	-13489	1907	EDN2
chr1	41498914	41498914	Distal Intergenic	2	ENSG00000127129	-14231	1907	EDN2
chr1	41499530	41499530	Distal Intergenic	2	ENSG00000127129	-14847	1907	EDN2
chr1	41500911	41500911	Distal Intergenic	2	ENSG00000127129	-16228	1907	EDN2
chr1	41502604	41502604	Distal Intergenic	2	ENSG00000127129	-17921	1907	EDN2
chr1	41516045	41516045	Intron (ENST00000643665.1/ENSG00000127124.16, intron 6 of 7)	1	ENSG00000230881	-19398	NA	NA
chr1	41516730	41516730	Intron (ENST00000643665.1/ENSG00000127124.16, intron 6 of 7)	1	ENSG00000230881	-18713	NA	NA
chr1	41662006	41662006	Promoter (<=1kb)	2	ENSG00000127124	319	59269	HIVEP3
chr1	41672175	41672175	Intron (ENST00000372584.5/ENSG00000127124.16, intron 1 of 7)	2	ENSG00000127124	-9850	59269	HIVEP3
chr1	41779151	41779151	Intron (ENST00000372584.5/ENSG00000127124.16, intron 1 of 7)	2	ENSG00000127124	90479	59269	HIVEP3
chr1	41789064	41789064	Intron (ENST00000372584.5/ENSG00000127124.16, intron 1 of 7)	2	ENSG00000127124	80566	59269	HIVEP3
chr1	41791197	41791197	Intron (ENST00000372584.5/ENSG00000127124.16, intron 1 of 7)	2	ENSG00000127124	78433	59269	HIVEP3
chr1	41791977	41791977	Intron (ENST00000372584.5/ENSG00000127124.16, intron 1 of 7)	2	ENSG00000127124	77653	59269	HIVEP3
chr1	41857212	41857212	Intron (ENST00000372584.5/ENSG00000127124.16, intron 1 of 7)	2	ENSG00000127124	12418	59269	HIVEP3
chr1	41861021	41861021	Intron (ENST00000372584.5/ENSG00000127124.16, intron 1 of 7)	2	ENSG00000127124	8609	59269	HIVEP3
chr1	41869992	41869992	Promoter (<=1kb)	2	ENSG00000127124	-362	59269	HIVEP3
chr1	41870501	41870501	Promoter (<=1kb)	2	ENSG00000127124	-871	59269	HIVEP3
chr1	41871009	41871009	Promoter (1-2kb)	2	ENSG00000127124	-1379	59269	HIVEP3
chr1	41875231	41875231	Intron (ENST00000372584.5/ENSG00000127124.16, intron 1 of 7)	2	ENSG00000127124	-5601	59269	HIVEP3
chr1	41882443	41882443	Intron (ENST00000372584.5/ENSG00000127124.16, intron 1 of 7)	2	ENSG00000127124	-12813	59269	HIVEP3
chr1	41890813	41890813	Intron (ENST00000372584.5/ENSG00000127124.16, intron 1 of 7)	2	ENSG00000127124	-21183	59269	HIVEP3
chr1	41891625	41891625	Intron (ENST00000372584.5/ENSG00000127124.16, intron 1 of 7)	2	ENSG00000127124	-21995	59269	HIVEP3
chr1	41901126	41901126	Intron (ENST00000372584.5/ENSG00000127124.16, intron 1 of 7)	2	ENSG00000127124	17543	59269	HIVEP3
chr1	41918130	41918130	Promoter (<=1kb)	2	ENSG00000127124	539	59269	HIVEP3
chr1	41919945	41919945	Promoter (1-2kb)	2	ENSG00000127124	-1023	59269	HIVEP3
chr1	41920397	41920397	Promoter (1-2kb)	2	ENSG00000127124	-1475	59269	HIVEP3
chr1	41927159	41927159	Intron (ENST00000489103.5/ENSG00000127124.16, intron 1 of 3)	2	ENSG00000127124	-8237	59269	HIVEP3
chr1	41927675	41927675	Intron (ENST00000489103.5/ENSG00000127124.16, intron 1 of 3)	2	ENSG00000127124	-8753	59269	HIVEP3
chr1	42035438	42035438	Promoter (<=1kb)	2	ENSG00000127124	487	59269	HIVEP3
chr1	42127306	42127306	Distal Intergenic	1	ENSG00000228776	-13329	NA	NA
chr1	42153085	42153085	Promoter (<=1kb)	1	ENSG00000044012	-325	2981	GUCA2B
chr1	42165735	42165735	Promoter (<=1kb)	2	ENSG00000197273	-990	2980	GUCA2A
chr1	42335573	42335573	Promoter (<=1kb)	2	ENSG00000198815	304	22887	FOXJ3
chr1	42336906	42336906	Promoter (1-2kb)	2	ENSG00000198815	-1029	22887	FOXJ3
chr1	42339983	42339983	Promoter (1-2kb)	2	ENSG00000227527	-1607	NA	NA
chr1	42455939	42455939	Promoter (<=1kb)	2	ENSG00000066185	72	84217	ZMYND12
chr1	42456797	42456797	Promoter (<=1kb)	1	ENSG00000127125	-4	79717	PPCS
chr1	42658634	42658634	Promoter (<=1kb)	1	ENSG00000171960	-67	10465	PPIH
chr1	42681958	42681958	Promoter (<=1kb)	2	ENSG00000285728	-36	NA	NA
chr1	42682547	42682547	Promoter (<=1kb)	1	ENSG00000065978	107	4904	YBX1
chr1	42817277	42817277	Promoter (<=1kb)	2	ENSG00000177868	-25	374969	SVBP
chr1	42846792	42846792	Promoter (<=1kb)	1	ENSG00000164011	155	51058	ZNF691
chr1	42924161	42924161	Distal Intergenic	2	ENSG00000117394	5338	6513	SLC2A1
chr1	42924766	42924766	Distal Intergenic	2	ENSG00000117394	4733	6513	SLC2A1
chr1	42931385	42931385	Promoter (<=1kb)	2	ENSG00000117394	384	6513	SLC2A1
chr1	42932253	42932253	Promoter (<=1kb)	2	ENSG00000117394	-484	6513	SLC2A1
chr1	42938271	42938271	Intron (ENST00000426263.10/ENSG00000117394.24, intron 2 of 9)	2	ENSG00000117394	4967	6513	SLC2A1
chr1	42942186	42942186	Promoter (1-2kb)	2	ENSG00000117394	1052	6513	SLC2A1
chr1	42943681	42943681	Promoter (<=1kb)	2	ENSG00000117394	-443	6513	SLC2A1
chr1	42958631	42958631	Promoter (<=1kb)	2	ENSG00000117394	43	6513	SLC2A1
chr1	42959190	42959190	Promoter (<=1kb)	1	ENSG00000227533	86	440584	SLC2A1-DT
chr1	42960928	42960928	Promoter (<=1kb)	2	ENSG00000283973	431	NA	NA
chr1	42961538	42961538	Promoter (<=1kb)	2	ENSG00000283973	-179	NA	NA
chr1	42962475	42962475	Promoter (<=1kb)	2	ENSG00000283973	-611	NA	NA
chr1	42963492	42963492	Promoter (1-2kb)	2	ENSG00000283973	-1628	NA	NA
chr1	42967171	42967171	Intron (ENST00000431759.5/ENSG00000227533.6, intron 1 of 3)	2	ENSG00000283973	-5307	NA	NA
chr1	42991158	42991158	Promoter (<=1kb)	1	ENSG00000207256	-280	106479955	RNU6-880P
chr1	42992179	42992179	Promoter (<=1kb)	1	ENSG00000207256	741	106479955	RNU6-880P
chr1	42992971	42992971	Promoter (1-2kb)	1	ENSG00000207256	1533	106479955	RNU6-880P
chr1	42995105	42995105	Intron (ENST00000653200.1/ENSG00000227533.6, intron 3 of 3)	1	ENSG00000207256	3667	106479955	RNU6-880P
chr1	43021960	43021960	Promoter (1-2kb)	2	ENSG00000283136	1677	NA	NA
chr1	43120496	43120496	Distal Intergenic	1	ENSG00000277513	16410	NA	NA
chr1	43207642	43207642	Intron (ENST00000528956.5/ENSG00000243710.8, intron 10 of 10)	1	ENSG00000243710	-7714	149465	CFAP57
chr1	43285472	43285472	Promoter (<=1kb)	2	ENSG00000253313	109	149466	C1orf210
chr1	43348862	43348862	Promoter (<=1kb)	2	ENSG00000287113	-18	NA	NA
chr1	43349327	43349327	Promoter (<=1kb)	1	ENSG00000117400	64	4352	MPL
chr1	43358496	43358496	Promoter (<=1kb)	2	ENSG00000234694	162	NA	NA
chr1	43359257	43359257	Promoter (<=1kb)	1	ENSG00000117399	244	991	CDC20
chr1	43366528	43366528	Promoter (<=1kb)	2	ENSG00000066322	59	64834	ELOVL1
chr1	43367891	43367891	Promoter (<=1kb)	2	ENSG00000066322	74	64834	ELOVL1
chr1	43389599	43389599	Promoter (<=1kb)	2	ENSG00000159479	185	112950	MED8
chr1	43453705	43453705	Promoter (<=1kb)	2	ENSG00000178922	11	81888	HYI
chr1	43532253	43532253	Promoter (1-2kb)	1	ENSG00000142949	1350	5792	PTPRF
chr1	43532875	43532875	Promoter (1-2kb)	1	ENSG00000142949	1972	5792	PTPRF
chr1	43536976	43536976	Promoter (1-2kb)	1	ENSG00000142949	-1222	5792	PTPRF
chr1	43549917	43549917	Intron (ENST00000496043.5/ENSG00000142949.17, intron 4 of 4)	1	ENSG00000142949	4841	5792	PTPRF
chr1	43550628	43550628	Intron (ENST00000496043.5/ENSG00000142949.17, intron 4 of 4)	1	ENSG00000142949	5552	5792	PTPRF
chr1	43649599	43649599	Promoter (<=1kb)	1	ENSG00000066135	-550	9682	KDM4A
chr1	43650248	43650248	Promoter (<=1kb)	1	ENSG00000284989	99	NA	NA
chr1	43707732	43707732	Promoter (<=1kb)	1	ENSG00000126091	42	6487	ST3GAL3
chr1	43821807	43821807	Intron (ENST00000645057.1/ENSG00000284989.1, intron 18 of 25)	1	ENSG00000126091	6880	6487	ST3GAL3
chr1	43822494	43822494	Intron (ENST00000645057.1/ENSG00000284989.1, intron 18 of 25)	1	ENSG00000126091	7567	6487	ST3GAL3
chr1	43829576	43829576	Intron (ENST00000645057.1/ENSG00000284989.1, intron 18 of 25)	1	ENSG00000126091	-8674	6487	ST3GAL3
chr1	43830532	43830532	Intron (ENST00000645057.1/ENSG00000284989.1, intron 18 of 25)	1	ENSG00000126091	-7718	6487	ST3GAL3
chr1	43831302	43831302	Intron (ENST00000645057.1/ENSG00000284989.1, intron 18 of 25)	1	ENSG00000126091	-6948	6487	ST3GAL3
chr1	43832925	43832925	Intron (ENST00000645057.1/ENSG00000284989.1, intron 18 of 25)	1	ENSG00000126091	-5325	6487	ST3GAL3
chr1	43833786	43833786	Intron (ENST00000645057.1/ENSG00000284989.1, intron 18 of 25)	1	ENSG00000126091	-4464	6487	ST3GAL3
chr1	43834651	43834651	Intron (ENST00000645057.1/ENSG00000284989.1, intron 18 of 25)	1	ENSG00000126091	-3599	6487	ST3GAL3
chr1	43836811	43836811	Promoter (1-2kb)	1	ENSG00000126091	-1439	6487	ST3GAL3
chr1	43858214	43858214	3' UTR	2	ENSG00000224751	-6603	NA	NA
chr1	43858859	43858859	Intron (ENST00000645057.1/ENSG00000284989.1, intron 19 of 25)	2	ENSG00000224751	-7248	NA	NA
chr1	43934066	43934066	Promoter (<=1kb)	1	ENSG00000117407	-129	9048	ARTN
chr1	43936183	43936183	Promoter (<=1kb)	1	ENSG00000117407	376	9048	ARTN
chr1	43946825	43946825	Promoter (<=1kb)	1	ENSG00000117408	-125	9670	IPO13
chr1	43975118	43975118	Promoter (<=1kb)	1	ENSG00000117410	18	533	ATP6V0B
chr1	43979569	43979569	Promoter (<=1kb)	1	ENSG00000117411	131	8704	B4GALT2
chr1	44030203	44030203	Promoter (<=1kb)	1	ENSG00000230615	-234	NA	NA
chr1	44030811	44030811	Promoter (<=1kb)	2	ENSG00000196517	366	6536	SLC6A9
chr1	44213493	44213493	Promoter (<=1kb)	1	ENSG00000178028	5	55929	DMAP1
chr1	44327742	44327742	Intron (ENST00000372257.7/ENSG00000117419.16, intron 3 of 8)	2	ENSG00000117419	-4699	79033	ERI3
chr1	44328458	44328458	Intron (ENST00000372257.7/ENSG00000117419.16, intron 3 of 8)	2	ENSG00000117419	-5415	79033	ERI3
chr1	44355183	44355183	Promoter (<=1kb)	2	ENSG00000117419	55	79033	ERI3
chr1	44632140	44632140	Promoter (<=1kb)	1	ENSG00000187147	-95	55182	RNF220
chr1	44775783	44775783	Promoter (<=1kb)	2	ENSG00000225721	27	NA	NA
chr1	44784424	44784424	Exon (ENST00000372207.4/ENSG00000142959.5, exon 9 of 9)	2	ENSG00000234093	-3709	644790	RPS15AP11
chr1	44808242	44808242	Promoter (<=1kb)	1	ENSG00000222009	-240	149478	BTBD19
chr1	44820096	44820096	Promoter (<=1kb)	2	ENSG00000202444	-99	100873832	RNU5E-6P
chr1	45180184	45180184	Intron (ENST00000359600.6/ENSG00000162415.7, intron 1 of 13)	2	ENSG00000162415	26421	57643	ZSWIM5
chr1	45206490	45206490	Promoter (<=1kb)	2	ENSG00000162415	115	57643	ZSWIM5
chr1	45303415	45303415	Promoter (<=1kb)	1	ENSG00000281912	-495	400752	LINC01144
chr1	45303956	45303956	Promoter (<=1kb)	1	ENSG00000281912	46	400752	LINC01144
chr1	45326731	45326731	Promoter (<=1kb)	1	ENSG00000186603	-164	84842	HPDL
chr1	45327350	45327350	Promoter (<=1kb)	1	ENSG00000186603	455	84842	HPDL
chr1	45339858	45339858	Promoter (<=1kb)	2	ENSG00000132781	77	4595	MUTYH
chr1	45410442	45410442	Intron (ENST00000671898.1/ENSG00000288208.1, intron 3 of 20)	1	ENSG00000236872	-4578	111082961	PPIAP36
chr1	45411539	45411539	Intron (ENST00000671898.1/ENSG00000288208.1, intron 3 of 20)	1	ENSG00000236872	-3481	111082961	PPIAP36
chr1	45445630	45445630	Intron (ENST00000671898.1/ENSG00000288208.1, intron 2 of 20)	2	ENSG00000070759	11991	10420	TESK2
chr1	45491005	45491005	Promoter (<=1kb)	2	ENSG00000288208	150	NA	NA
chr1	45522219	45522219	Promoter (<=1kb)	2	ENSG00000117450	-281	5052	PRDX1
chr1	45550555	45550555	Promoter (<=1kb)	1	ENSG00000117448	12	10327	AKR1A1
chr1	45550975	45550975	Promoter (<=1kb)	1	ENSG00000117448	-92	10327	AKR1A1
chr1	45584289	45584289	Promoter (<=1kb)	1	ENSG00000132780	224	4678	NASP
chr1	45686319	45686319	Promoter (<=1kb)	2	ENSG00000159592	214	60313	GPBP1L1
chr1	45686881	45686881	Promoter (<=1kb)	2	ENSG00000159592	-228	60313	GPBP1L1
chr1	45687886	45687886	Promoter (<=1kb)	2	ENSG00000159592	227	60313	GPBP1L1
chr1	45750415	45750415	Promoter (<=1kb)	2	ENSG00000197429	235	3652	IPP
chr1	46132807	46132807	Promoter (<=1kb)	2	ENSG00000117461	-13	8503	PIK3R3
chr1	46133335	46133335	Promoter (<=1kb)	2	ENSG00000117461	-299	8503	PIK3R3
chr1	46134697	46134697	Promoter (<=1kb)	1	ENSG00000227857	166	101929626	LOC101929626
chr1	46171729	46171729	Intron (ENST00000540385.2/ENSG00000278139.1, intron 1 of 9)	1	ENSG00000117472	-3344	10103	TSPAN1
chr1	46173482	46173482	Promoter (1-2kb)	1	ENSG00000117472	-1591	10103	TSPAN1
chr1	46173969	46173969	Promoter (1-2kb)	1	ENSG00000117472	-1104	10103	TSPAN1
chr1	46182879	46182879	Promoter (<=1kb)	1	ENSG00000117472	-554	10103	TSPAN1
chr1	46183643	46183643	Promoter (<=1kb)	1	ENSG00000117472	210	10103	TSPAN1
chr1	46198311	46198311	Promoter (<=1kb)	2	ENSG00000085998	49	55624	POMGNT1
chr1	46198699	46198699	Promoter (<=1kb)	2	ENSG00000085998	-265	55624	POMGNT1
chr1	46247934	46247934	Promoter (<=1kb)	1	ENSG00000085999	137	8438	RAD54L
chr1	46303106	46303106	Promoter (<=1kb)	2	ENSG00000132128	157	10489	LRRC41
chr1	46340471	46340471	Promoter (<=1kb)	1	ENSG00000117481	-318	387338	NSUN4
chr1	46394501	46394501	Promoter (<=1kb)	1	ENSG00000117480	130	2166	FAAH
chr1	46604098	46604098	Promoter (<=1kb)	2	ENSG00000079277	116	8569	MKNK1
chr1	46611620	46611620	Intron (ENST00000531769.6/ENSG00000079277.22, intron 1 of 4)	2	ENSG00000142961	3513	148932	MOB3C
chr1	46668186	46668186	Promoter (<=1kb)	2	ENSG00000123472	-7	64756	ATPAF1
chr1	46719016	46719016	Promoter (<=1kb)	2	ENSG00000159658	98	9813	EFCAB14
chr1	46756200	46756200	Promoter (1-2kb)	1	ENSG00000142973	-1638	1580	CYP4B1
chr1	46757597	46757597	Promoter (<=1kb)	1	ENSG00000142973	-241	1580	CYP4B1
chr1	47179070	47179070	Promoter (<=1kb)	1	ENSG00000224805	-180	100874253	LINC00853
chr1	47314854	47314854	Promoter (<=1kb)	2	ENSG00000123473	38	6491	STIL
chr1	47334076	47334076	Promoter (<=1kb)	1	ENSG00000162368	135	51727	CMPK1
chr1	47334575	47334575	Promoter (<=1kb)	1	ENSG00000162368	634	51727	CMPK1
chr1	47437460	47437460	Promoter (<=1kb)	1	ENSG00000186564	-584	2306	FOXD2
chr1	47478012	47478012	Distal Intergenic	2	ENSG00000271355	6150	NA	NA
chr1	47895411	47895411	Intron (ENST00000606738.3/ENSG00000269113.4, intron 2 of 6)	1	ENSG00000225028	77345	NA	NA
chr1	47997240	47997240	Promoter (<=1kb)	2	ENSG00000269113	145	388630	TRABD2B
chr1	50960143	50960143	Promoter (<=1kb)	2	ENSG00000185104	124	11124	FAF1
chr1	50968391	50968391	Promoter (<=1kb)	1	ENSG00000123080	-315	1031	CDKN2C
chr1	50969023	50969023	Promoter (<=1kb)	1	ENSG00000123080	317	1031	CDKN2C
chr1	51236451	51236451	Promoter (<=1kb)	1	ENSG00000123091	112	26994	RNF11
chr1	51297338	51297338	Promoter (<=1kb)	2	ENSG00000085831	-478	22996	TTC39A
chr1	51298058	51298058	Promoter (<=1kb)	2	ENSG00000085831	-68	22996	TTC39A
chr1	51298485	51298485	Promoter (<=1kb)	2	ENSG00000085831	-495	22996	TTC39A
chr1	51306663	51306663	Promoter (1-2kb)	2	ENSG00000085831	-1070	22996	TTC39A
chr1	51313549	51313549	Intron (ENST00000447632.6/ENSG00000085831.16, intron 2 of 17)	2	ENSG00000085831	-7956	22996	TTC39A
chr1	51314174	51314174	Intron (ENST00000447632.6/ENSG00000085831.16, intron 2 of 17)	2	ENSG00000085831	8036	22996	TTC39A
chr1	51320742	51320742	Promoter (1-2kb)	2	ENSG00000085831	1468	22996	TTC39A
chr1	51321988	51321988	Promoter (<=1kb)	2	ENSG00000085831	222	22996	TTC39A
chr1	51325902	51325902	Promoter (<=1kb)	2	ENSG00000085831	51	22996	TTC39A
chr1	51330831	51330831	Promoter (<=1kb)	2	ENSG00000085831	116	22996	TTC39A
chr1	51344834	51344834	Promoter (<=1kb)	2	ENSG00000085831	282	22996	TTC39A
chr1	51345556	51345556	Promoter (<=1kb)	2	ENSG00000085831	-440	22996	TTC39A
chr1	51519026	51519026	Promoter (<=1kb)	2	ENSG00000085832	201	2060	EPS15
chr1	51542158	51542158	Intron (ENST00000415031.1/ENSG00000227070.1, intron 1 of 1)	2	ENSG00000252032	-3429	106480125	RNU6-1281P
chr1	51542788	51542788	Intron (ENST00000415031.1/ENSG00000227070.1, intron 1 of 1)	2	ENSG00000252032	-4059	106480125	RNU6-1281P
chr1	51555304	51555304	Intron (ENST00000415031.1/ENSG00000227070.1, intron 1 of 1)	2	ENSG00000252032	-16575	106480125	RNU6-1281P
chr1	51557643	51557643	Intron (ENST00000415031.1/ENSG00000227070.1, intron 1 of 1)	2	ENSG00000252032	-18914	106480125	RNU6-1281P
chr1	51559133	51559133	Intron (ENST00000415031.1/ENSG00000227070.1, intron 1 of 1)	1	ENSG00000117859	-18046	114883	OSBPL9
chr1	51560242	51560242	Intron (ENST00000415031.1/ENSG00000227070.1, intron 1 of 1)	1	ENSG00000117859	-16937	114883	OSBPL9
chr1	51560690	51560690	Intron (ENST00000415031.1/ENSG00000227070.1, intron 1 of 1)	1	ENSG00000117859	-16489	114883	OSBPL9
chr1	51563475	51563475	Intron (ENST00000431943.1/ENSG00000227742.2, intron 6 of 6)	1	ENSG00000117859	-13704	114883	OSBPL9
chr1	51565214	51565214	Intron (ENST00000431943.1/ENSG00000227742.2, intron 5 of 6)	1	ENSG00000117859	-11965	114883	OSBPL9
chr1	51568774	51568774	Intron (ENST00000431943.1/ENSG00000227742.2, intron 3 of 6)	1	ENSG00000117859	-8405	114883	OSBPL9
chr1	51572910	51572910	Intron (ENST00000431943.1/ENSG00000227742.2, intron 2 of 6)	1	ENSG00000117859	-4269	114883	OSBPL9
chr1	51578603	51578603	Promoter (1-2kb)	1	ENSG00000117859	1424	114883	OSBPL9
chr1	51617249	51617249	Promoter (<=1kb)	1	ENSG00000117859	135	114883	OSBPL9
chr1	51622555	51622555	Intron (ENST00000371714.5/ENSG00000117859.19, intron 4 of 25)	1	ENSG00000117859	5441	114883	OSBPL9
chr1	51730029	51730029	Promoter (<=1kb)	1	ENSG00000117859	-5	114883	OSBPL9
chr1	51878556	51878556	Promoter (<=1kb)	2	ENSG00000078618	167	4898	NRDC
chr1	51879481	51879481	Promoter (<=1kb)	2	ENSG00000078618	-544	4898	NRDC
chr1	52032992	52032992	Promoter (<=1kb)	2	ENSG00000285839	358	NA	NA
chr1	52033499	52033499	Promoter (<=1kb)	1	ENSG00000223390	108	NA	NA
chr1	52055589	52055589	Promoter (<=1kb)	2	ENSG00000117862	-398	51060	TXNDC12
chr1	52056488	52056488	Promoter (<=1kb)	1	ENSG00000134717	156	91408	BTF3L4
chr1	52142521	52142521	Promoter (<=1kb)	1	ENSG00000157077	147	9372	ZFYVE9
chr1	52366018	52366018	Promoter (<=1kb)	2	ENSG00000154222	138	200014	CC2D1B
chr1	52404820	52404820	Promoter (<=1kb)	1	ENSG00000134748	192	84950	PRPF38A
chr1	52698034	52698034	Promoter (<=1kb)	2	ENSG00000162377	34	65260	COA7
chr1	52703470	52703470	Distal Intergenic	2	ENSG00000162377	-5123	65260	COA7
chr1	52843177	52843177	Promoter (<=1kb)	1	ENSG00000203995	417	440590	ZYG11A
chr1	52905234	52905234	Promoter (<=1kb)	2	ENSG00000121310	-62	55268	ECHDC2
chr1	52921545	52921545	Promoter (<=1kb)	2	ENSG00000121310	-13	55268	ECHDC2
chr1	53197108	53197108	Promoter (<=1kb)	1	ENSG00000157184	205	1376	CPT2
chr1	53220497	53220497	Promoter (<=1kb)	2	ENSG00000162384	79	54987	CZIB
chr1	53238381	53238381	Promoter (<=1kb)	2	ENSG00000162385	118	4116	MAGOH
chr1	53325944	53325944	Promoter (1-2kb)	2	ENSG00000157193	1455	7804	LRP8
chr1	53326567	53326567	Promoter (<=1kb)	2	ENSG00000157193	832	7804	LRP8
chr1	53327729	53327729	Promoter (<=1kb)	2	ENSG00000157193	88	7804	LRP8
chr1	53533602	53533602	Intron (ENST00000312233.4/ENSG00000174332.5, intron 3 of 9)	1	ENSG00000143006	73626	63948	DMRTB1
chr1	53838359	53838359	Promoter (<=1kb)	2	ENSG00000058804	-63	55706	NDC1
chr1	53903141	53903141	Exon (ENST00000534069.5/ENSG00000211452.11, exon 3 of 5)	1	ENSG00000211452	8930	1733	DIO1
chr1	53907093	53907093	Intron (ENST00000361921.8/ENSG00000211452.11, intron 3 of 3)	1	ENSG00000211452	12882	1733	DIO1
chr1	53946568	53946568	Promoter (<=1kb)	1	ENSG00000116212	210	115353	LRRC42
chr1	54052867	54052867	Promoter (<=1kb)	2	ENSG00000116209	325	9528	TMEM59
chr1	54137776	54137776	Promoter (<=1kb)	1	ENSG00000280425	30	NA	NA
chr1	54200349	54200349	Promoter (<=1kb)	1	ENSG00000116221	145	51253	MRPL37
chr1	54406686	54406686	Promoter (<=1kb)	2	ENSG00000157216	-267	23648	SSBP3
chr1	54488999	54488999	Distal Intergenic	1	ENSG00000287582	-25418	NA	NA
chr1	54542395	54542395	Promoter (<=1kb)	1	ENSG00000162390	138	26027	ACOT11
chr1	54764187	54764187	Promoter (<=1kb)	2	ENSG00000162396	336	25973	PARS2
chr1	54886955	54886955	Promoter (<=1kb)	2	ENSG00000116133	-59	1718	DHCR24
chr1	54887778	54887778	Promoter (<=1kb)	1	ENSG00000233203	46	NA	NA
chr1	55215255	55215255	Promoter (<=1kb)	2	ENSG00000162402	109	23358	USP24
chr1	55308201	55308201	Intron (ENST00000643232.1/ENSG00000231090.2, intron 1 of 1)	1	ENSG00000234810	-21087	NA	NA
chr1	55430506	55430506	Intron (ENST00000643167.1/ENSG00000234810.4, intron 1 of 3)	1	ENSG00000252162	31992	106480613	RNU6-830P
chr1	56578600	56578600	Promoter (<=1kb)	2	ENSG00000162407	963	8613	PLPP3
chr1	56579176	56579176	Promoter (<=1kb)	2	ENSG00000162407	387	8613	PLPP3
chr1	56819449	56819449	Promoter (<=1kb)	2	ENSG00000187889	-45	199920	FYB2
chr1	58546518	58546518	Promoter (<=1kb)	2	ENSG00000162600	188	115209	OMA1
chr1	58576918	58576918	Promoter (<=1kb)	2	ENSG00000184292	334	4070	TACSTD2
chr1	58584839	58584839	Distal Intergenic	2	ENSG00000184292	-7587	4070	TACSTD2
chr1	58620095	58620095	Distal Intergenic	2	ENSG00000185839	11435	266920	AK2P1
chr1	58699926	58699926	Promoter (<=1kb)	2	ENSG00000162601	73	114803	MYSM1
chr1	58783814	58783814	Promoter (<=1kb)	2	ENSG00000177606	233	3725	JUN
chr1	58784512	58784512	Promoter (<=1kb)	2	ENSG00000177606	-464	3725	JUN
chr1	58785605	58785605	Promoter (<=1kb)	1	ENSG00000234807	449	NA	NA
chr1	58814809	58814809	Promoter (1-2kb)	2	ENSG00000272226	-1467	NA	NA
chr1	58815653	58815653	Promoter (2-3kb)	2	ENSG00000272226	-2311	NA	NA
chr1	58816180	58816180	Promoter (2-3kb)	2	ENSG00000272226	-2838	NA	NA
chr1	58904051	58904051	Promoter (<=1kb)	2	ENSG00000232453	-304	105378753	LINC02777
chr1	59297202	59297202	Promoter (<=1kb)	1	ENSG00000172456	108	55277	FGGY
chr1	59427783	59427783	Intron (ENST00000634606.1/ENSG00000172456.18, intron 4 of 16)	1	ENSG00000172456	34575	55277	FGGY
chr1	59815291	59815291	Promoter (<=1kb)	1	ENSG00000134709	119	51361	HOOK1
chr1	61050307	61050307	Intron (ENST00000371191.5/ENSG00000162599.17, intron 1 of 10)	1	ENSG00000162599	-3523	4774	NFIA
chr1	61051025	61051025	Promoter (2-3kb)	1	ENSG00000162599	-2805	4774	NFIA
chr1	61082197	61082197	Promoter (<=1kb)	1	ENSG00000162599	-201	4774	NFIA
chr1	61083311	61083311	Promoter (<=1kb)	1	ENSG00000162599	557	4774	NFIA
chr1	61495984	61495984	Intron (ENST00000647399.1/ENSG00000284808.1, intron 1 of 2)	1	ENSG00000284808	14897	NA	NA
chr1	61497276	61497276	Intron (ENST00000647399.1/ENSG00000284808.1, intron 1 of 2)	1	ENSG00000284808	16189	NA	NA
chr1	61642105	61642105	Distal Intergenic	1	ENSG00000223920	-12089	NA	NA
chr1	61724987	61724987	Promoter (<=1kb)	2	ENSG00000162604	63	83941	TM2D1
chr1	61743045	61743045	Promoter (<=1kb)	1	ENSG00000132849	500	10207	PATJ
chr1	61744820	61744820	Promoter (2-3kb)	1	ENSG00000132849	2275	10207	PATJ
chr1	61746343	61746343	Intron (ENST00000316485.11/ENSG00000132849.21, intron 1 of 25)	1	ENSG00000132849	3798	10207	PATJ
chr1	61747153	61747153	Intron (ENST00000316485.11/ENSG00000132849.21, intron 1 of 25)	1	ENSG00000132849	4608	10207	PATJ
chr1	62435987	62435987	Promoter (<=1kb)	1	ENSG00000162607	-310	7398	USP1
chr1	62436934	62436934	Promoter (<=1kb)	1	ENSG00000162607	-115	7398	USP1
chr1	62688243	62688243	Promoter (<=1kb)	2	ENSG00000116641	21	85440	DOCK7
chr1	63317364	63317364	Promoter (<=1kb)	2	ENSG00000224209	-90	199899	LINC00466
chr1	63322243	63322243	Promoter (<=1kb)	2	ENSG00000230798	193	100996301	FOXD3-AS1
chr1	63322819	63322819	Promoter (<=1kb)	1	ENSG00000187140	252	27022	FOXD3
chr1	64470611	64470611	Promoter (<=1kb)	1	ENSG00000158966	-182	57685	CACHD1
chr1	64744760	64744760	Promoter (<=1kb)	1	ENSG00000162437	-335	55225	RAVER2
chr1	64745217	64745217	Promoter (<=1kb)	1	ENSG00000162437	122	55225	RAVER2
chr1	64915826	64915826	Promoter (2-3kb)	1	ENSG00000234784	-2617	NA	NA
chr1	64916574	64916574	Promoter (1-2kb)	1	ENSG00000234784	-1869	NA	NA
chr1	64917658	64917658	Promoter (<=1kb)	1	ENSG00000234784	-785	NA	NA
chr1	64966358	64966358	Promoter (<=1kb)	2	ENSG00000162434	3	3716	JAK1
chr1	64966821	64966821	Promoter (<=1kb)	2	ENSG00000162434	98	3716	JAK1
chr1	64983005	64983005	Intron (ENST00000672434.1/ENSG00000162434.13, intron 2 of 26)	2	ENSG00000185031	3082	NA	NA
chr1	64983845	64983845	Promoter (2-3kb)	2	ENSG00000185031	2242	NA	NA
chr1	64985808	64985808	Promoter (<=1kb)	2	ENSG00000185031	279	NA	NA
chr1	64986970	64986970	Promoter (<=1kb)	2	ENSG00000185031	-883	NA	NA
chr1	64987622	64987622	Promoter (1-2kb)	2	ENSG00000185031	-1535	NA	NA
chr1	64988605	64988605	Promoter (1-2kb)	2	ENSG00000226891	1457	101927084	LINC01359
chr1	64990025	64990025	Promoter (<=1kb)	2	ENSG00000226891	37	101927084	LINC01359
chr1	65001580	65001580	Promoter (<=1kb)	2	ENSG00000226891	851	101927084	LINC01359
chr1	65002784	65002784	Promoter (<=1kb)	2	ENSG00000226891	-295	101927084	LINC01359
chr1	65044188	65044188	Intron (ENST00000672434.1/ENSG00000162434.13, intron 2 of 26)	2	ENSG00000265996	13654	100500854	MIR3671
chr1	65045342	65045342	Intron (ENST00000672434.1/ENSG00000162434.13, intron 2 of 26)	2	ENSG00000265996	12500	100500854	MIR3671
chr1	65067300	65067300	Promoter (<=1kb)	2	ENSG00000162434	429	3716	JAK1
chr1	65068019	65068019	Promoter (<=1kb)	2	ENSG00000162434	-265	3716	JAK1
chr1	65148723	65148723	Promoter (<=1kb)	1	ENSG00000162433	-279	205	AK4
chr1	65254625	65254625	Promoter (<=1kb)	1	ENSG00000116675	163	9829	DNAJC6
chr1	65297235	65297235	Promoter (1-2kb)	2	ENSG00000234144	1745	106480267	COX6CP13
chr1	65298281	65298281	Promoter (<=1kb)	2	ENSG00000234144	699	106480267	COX6CP13
chr1	65420849	65420849	Promoter (<=1kb)	1	ENSG00000213625	133	54741	LEPROT
chr1	66925073	66925073	Promoter (<=1kb)	1	ENSG00000198160	83	57708	MIER1
chr1	66930526	66930526	Promoter (<=1kb)	1	ENSG00000198160	283	57708	MIER1
chr1	67053609	67053609	Promoter (<=1kb)	2	ENSG00000116704	539	23169	SLC35D1
chr1	67429615	67429615	Promoter (<=1kb)	2	ENSG00000142864	42	26135	SERBP1
chr1	67430130	67430130	Promoter (<=1kb)	2	ENSG00000142864	242	26135	SERBP1
chr1	67430820	67430820	Promoter (<=1kb)	2	ENSG00000142864	-405	26135	SERBP1
chr1	67685757	67685757	Promoter (<=1kb)	1	ENSG00000116717	81	1647	GADD45A
chr1	67686247	67686247	Promoter (<=1kb)	1	ENSG00000116717	571	1647	GADD45A
chr1	67833332	67833332	Promoter (<=1kb)	2	ENSG00000172380	104	55970	GNG12
chr1	68496885	68496885	Promoter (<=1kb)	2	ENSG00000024526	197	55635	DEPDC1
chr1	70205886	70205886	Promoter (<=1kb)	1	ENSG00000116754	162	9295	SRSF11
chr1	70221582	70221582	Promoter (<=1kb)	1	ENSG00000116754	102	9295	SRSF11
chr1	70354554	70354554	Promoter (<=1kb)	2	ENSG00000118454	168	81573	ANKRD13C
chr1	70752885	70752885	Intron (ENST00000419450.1/ENSG00000229051.2, intron 5 of 6)	1	ENSG00000229051	-7485	101927244	LINC01788
chr1	71047648	71047648	Promoter (<=1kb)	2	ENSG00000050628	-15	5733	PTGER3
chr1	71080973	71080973	Promoter (<=1kb)	2	ENSG00000132485	38	9406	ZRANB2
chr1	71520909	71520909	Intron (ENST00000357731.10/ENSG00000172260.15, intron 6 of 6)	1	ENSG00000229956	36123	NA	NA
chr1	72001174	72001174	Intron (ENST00000357731.10/ENSG00000172260.15, intron 1 of 6)	2	ENSG00000172260	99743	257194	NEGR1
chr1	74652357	74652357	Intron (ENST00000326665.10/ENSG00000178965.14, intron 1 of 14)	2	ENSG00000178965	-17502	127254	ERICH3
chr1	74653046	74653046	Intron (ENST00000326665.10/ENSG00000178965.14, intron 1 of 14)	2	ENSG00000178965	-18191	127254	ERICH3
chr1	74733381	74733381	Promoter (<=1kb)	2	ENSG00000116791	27	1429	CRYZ
chr1	75724446	75724446	Promoter (<=1kb)	1	ENSG00000117054	15	34	ACADM
chr1	75785866	75785866	Promoter (<=1kb)	1	ENSG00000137955	-331	5876	RABGGTB
chr1	77448148	77448148	Intron (ENST00000354567.7/ENSG00000154027.19, intron 8 of 13)	2	ENSG00000287647	-10544	NA	NA
chr1	77682450	77682450	Promoter (<=1kb)	2	ENSG00000036549	193	26009	ZZZ3
chr1	77683264	77683264	Promoter (<=1kb)	2	ENSG00000036549	110	26009	ZZZ3
chr1	77759604	77759604	Promoter (<=1kb)	2	ENSG00000077254	85	23032	USP33
chr1	77978867	77978867	Promoter (<=1kb)	2	ENSG00000162613	205	8880	FUBP1
chr1	80053940	80053940	Promoter (2-3kb)	2	ENSG00000285409	-2536	NA	NA
chr1	80593919	80593919	Intron (ENST00000418041.5/ENSG00000234184.6, intron 1 of 2)	2	ENSG00000224326	-9556	NA	NA
chr1	80594482	80594482	Intron (ENST00000418041.5/ENSG00000234184.6, intron 1 of 2)	2	ENSG00000224326	-10119	NA	NA
chr1	80634127	80634127	Intron (ENST00000418041.5/ENSG00000234184.6, intron 1 of 2)	1	ENSG00000234184	-4300	101927412	LINC01781
chr1	81167813	81167813	Distal Intergenic	1	ENSG00000235089	-40755	343301	RPL10AP4
chr1	83053433	83053433	Intron (ENST00000452901.5/ENSG00000230817.6, intron 5 of 10)	2	ENSG00000236268	-67225	101927498	LINC01361
chr1	83054478	83054478	Intron (ENST00000452901.5/ENSG00000230817.6, intron 5 of 10)	2	ENSG00000236268	-68270	101927498	LINC01361
chr1	83055405	83055405	Intron (ENST00000452901.5/ENSG00000230817.6, intron 5 of 10)	2	ENSG00000236268	-69197	101927498	LINC01361
chr1	83860788	83860788	Promoter (<=1kb)	2	ENSG00000233008	150	101927560	LOC101927560
chr1	83999135	83999135	Promoter (<=1kb)	2	ENSG00000137941	-3	79739	TTLL7
chr1	84298860	84298860	Promoter (<=1kb)	1	ENSG00000203943	494	148418	SAMD13
chr1	84409733	84409733	Promoter (1-2kb)	1	ENSG00000137976	1503	58511	DNASE2B
chr1	84479408	84479408	Promoter (<=1kb)	1	ENSG00000117133	142	80135	RPF1
chr1	84506003	84506003	Promoter (<=1kb)	1	ENSG00000122432	-297	100505741	SPATA1
chr1	84506491	84506491	Promoter (<=1kb)	2	ENSG00000174021	74	2787	GNG5
chr1	84574240	84574240	Promoter (<=1kb)	1	ENSG00000284882	111	105378819	LOC105378819
chr1	84634129	84634129	Promoter (<=1kb)	2	ENSG00000180869	891	439927	LINC01555
chr1	84690239	84690239	Promoter (<=1kb)	2	ENSG00000117155	50	117178	SSX2IP
chr1	84997541	84997541	Promoter (<=1kb)	2	ENSG00000153898	-428	255231	MCOLN2
chr1	85048009	85048009	Promoter (<=1kb)	2	ENSG00000055732	437	55283	MCOLN3
chr1	85048303	85048303	Promoter (<=1kb)	2	ENSG00000055732	143	55283	MCOLN3
chr1	85201865	85201865	Promoter (<=1kb)	2	ENSG00000097096	-849	84144	SYDE2
chr1	85213693	85213693	Distal Intergenic	2	ENSG00000097096	-12677	84144	SYDE2
chr1	85215631	85215631	Distal Intergenic	2	ENSG00000097096	-14615	84144	SYDE2
chr1	85225123	85225123	Distal Intergenic	2	ENSG00000097096	-24107	84144	SYDE2
chr1	85276306	85276306	Promoter (<=1kb)	1	ENSG00000223653	-82	NA	NA
chr1	85297528	85297528	Intron (ENST00000654182.1/ENSG00000223653.6, intron 2 of 2)	1	ENSG00000223653	19856	NA	NA
chr1	85298404	85298404	Intron (ENST00000654182.1/ENSG00000223653.6, intron 2 of 2)	1	ENSG00000223653	20732	NA	NA
chr1	85464966	85464966	Promoter (<=1kb)	2	ENSG00000153904	193	23576	DDAH1
chr1	85576764	85576764	Promoter (<=1kb)	2	ENSG00000282057	94	NA	NA
chr1	85580935	85580935	Promoter (<=1kb)	1	ENSG00000142871	13	3491	CCN1
chr1	85708702	85708702	Promoter (<=1kb)	2	ENSG00000117174	-269	54680	ZNHIT6
chr1	86704978	86704978	Promoter (<=1kb)	1	ENSG00000097033	83	51100	SH3GLB1
chr1	86913960	86913960	Promoter (<=1kb)	2	ENSG00000183291	105	9403	SELENOF
chr1	86914871	86914871	Promoter (<=1kb)	1	ENSG00000153936	223	9653	HS2ST1
chr1	86992452	86992452	Promoter (<=1kb)	1	ENSG00000267561	-557	NA	NA
chr1	87328146	87328146	Promoter (<=1kb)	1	ENSG00000143013	-734	8543	LMO4
chr1	87328695	87328695	Promoter (<=1kb)	1	ENSG00000143013	-185	8543	LMO4
chr1	87331526	87331526	Promoter (<=1kb)	1	ENSG00000143013	-142	8543	LMO4
chr1	87335155	87335155	Intron (ENST00000370544.10/ENSG00000143013.13, intron 2 of 4)	1	ENSG00000143013	3374	8543	LMO4
chr1	88684528	88684528	Promoter (<=1kb)	1	ENSG00000065243	-45	5586	PKN2
chr1	88992495	88992495	Promoter (<=1kb)	2	ENSG00000137944	134	56267	KYAT3
chr1	88993270	88993270	Promoter (<=1kb)	2	ENSG00000213516	-310	494115	RBMXL1
chr1	89524972	89524972	Promoter (<=1kb)	1	ENSG00000197147	89	23507	LRRC8B
chr1	89821247	89821247	Promoter (<=1kb)	1	ENSG00000171492	215	55144	LRRC8D
chr1	89995298	89995298	Promoter (<=1kb)	1	ENSG00000162664	161	284695	ZNF326
chr1	91021740	91021740	Promoter (<=1kb)	2	ENSG00000122482	-15	84146	ZNF644
chr1	91501251	91501251	Promoter (<=1kb)	1	ENSG00000097046	91	8317	CDC7
chr1	92030200	92030200	Promoter (<=1kb)	1	ENSG00000172031	215	253152	EPHX4
chr1	92298744	92298744	Promoter (<=1kb)	2	ENSG00000174842	243	11146	GLMN
chr1	92299220	92299220	Promoter (<=1kb)	1	ENSG00000122484	135	79871	RPAP2
chr1	92441847	92441847	Distal Intergenic	2	ENSG00000242764	-39162	106481146	RN7SL824P
chr1	92832226	92832226	Promoter (<=1kb)	1	ENSG00000122406	117	6125	RPL5
chr1	92961171	92961171	Promoter (<=1kb)	2	ENSG00000154511	291	388650	DIPK1A
chr1	92961658	92961658	Promoter (<=1kb)	2	ENSG00000154511	-136	388650	DIPK1A
chr1	93079412	93079412	Promoter (<=1kb)	1	ENSG00000143033	101	22823	MTF2
chr1	93180171	93180171	Promoter (<=1kb)	2	ENSG00000117500	90	50999	TMED5
chr1	93345636	93345636	Promoter (<=1kb)	2	ENSG00000223745	147	NA	NA
chr1	93448556	93448556	Promoter (<=1kb)	1	ENSG00000137942	274	54874	FNBP1L
chr1	93578016	93578016	Intron (ENST00000260502.11/ENSG00000137936.18, intron 7 of 11)	2	ENSG00000137936	7066	8412	BCAR3
chr1	93579543	93579543	Intron (ENST00000260502.11/ENSG00000137936.18, intron 7 of 11)	2	ENSG00000137936	5539	8412	BCAR3
chr1	93582295	93582295	Promoter (2-3kb)	2	ENSG00000137936	2787	8412	BCAR3
chr1	93582847	93582847	Promoter (2-3kb)	2	ENSG00000137936	2235	8412	BCAR3
chr1	93583827	93583827	Promoter (1-2kb)	2	ENSG00000137936	1255	8412	BCAR3
chr1	93584700	93584700	Promoter (<=1kb)	2	ENSG00000137936	382	8412	BCAR3
chr1	93585692	93585692	Promoter (<=1kb)	2	ENSG00000137936	-591	8412	BCAR3
chr1	93598553	93598553	Intron (ENST00000427243.5/ENSG00000224093.5, intron 2 of 2)	1	ENSG00000224093	4163	NA	NA
chr1	93615447	93615447	Promoter (1-2kb)	2	ENSG00000137936	-1350	8412	BCAR3
chr1	93638107	93638107	Intron (ENST00000260502.11/ENSG00000137936.18, intron 3 of 11)	2	ENSG00000137936	10715	8412	BCAR3
chr1	93639275	93639275	Intron (ENST00000260502.11/ENSG00000137936.18, intron 3 of 11)	2	ENSG00000137936	9547	8412	BCAR3
chr1	93672725	93672725	Intron (ENST00000260502.11/ENSG00000137936.18, intron 2 of 11)	2	ENSG00000137936	8645	8412	BCAR3
chr1	93681389	93681389	Promoter (<=1kb)	2	ENSG00000137936	-19	8412	BCAR3
chr1	93780086	93780086	Intron (ENST00000370244.5/ENSG00000137936.18, intron 2 of 13)	2	ENSG00000137936	-4642	8412	BCAR3
chr1	93781046	93781046	Intron (ENST00000370244.5/ENSG00000137936.18, intron 2 of 13)	2	ENSG00000137936	-5602	8412	BCAR3
chr1	93782500	93782500	Intron (ENST00000370244.5/ENSG00000137936.18, intron 2 of 13)	2	ENSG00000137936	-7056	8412	BCAR3
chr1	93846759	93846759	Promoter (<=1kb)	1	ENSG00000211575	-73	100126348	MIR760
chr1	93848011	93848011	Promoter (<=1kb)	1	ENSG00000260464	837	NA	NA
chr1	93879026	93879026	Promoter (<=1kb)	2	ENSG00000067334	130	30836	DNTTIP2
chr1	93909261	93909261	Promoter (<=1kb)	2	ENSG00000023909	169	2730	GCLM
chr1	94101497	94101497	Intron (ENST00000370225.4/ENSG00000198691.13, intron 5 of 49)	2	ENSG00000198691	19628	24	ABCA4
chr1	94237474	94237474	Promoter (<=1kb)	2	ENSG00000137962	110	9411	ARHGAP29
chr1	94247520	94247520	Promoter (<=1kb)	1	ENSG00000226835	-299	107985092	ARHGAP29-AS1
chr1	94418600	94418600	Promoter (<=1kb)	1	ENSG00000117528	121	5825	ABCD3
chr1	94446132	94446132	Intron (ENST00000370214.9/ENSG00000117528.14, intron 1 of 22)	1	ENSG00000117528	27301	5825	ABCD3
chr1	94541435	94541435	Promoter (<=1kb)	2	ENSG00000117525	202	2152	F3
chr1	94579806	94579806	Distal Intergenic	2	ENSG00000223675	12491	NA	NA
chr1	94580273	94580273	Distal Intergenic	2	ENSG00000223675	12024	NA	NA
chr1	94993732	94993732	Intron (ENST00000370205.6/ENSG00000172339.10, intron 3 of 3)	2	ENSG00000172339	33471	199857	ALG14
chr1	94994465	94994465	Intron (ENST00000370205.6/ENSG00000172339.10, intron 3 of 3)	2	ENSG00000172339	32738	199857	ALG14
chr1	95117618	95117618	Promoter (<=1kb)	1	ENSG00000152078	179	148534	TLCD4
chr1	95234283	95234283	Promoter (<=1kb)	1	ENSG00000122481	15	25950	RWDD3
chr1	95951555	95951555	Intron (ENST00000442558.5/ENSG00000237435.10, intron 1 of 1)	1	ENSG00000237435	13654	102723661	LINC02790
chr1	95952431	95952431	Intron (ENST00000442558.5/ENSG00000237435.10, intron 1 of 1)	1	ENSG00000237435	14530	102723661	LINC02790
chr1	95954283	95954283	Intron (ENST00000442558.5/ENSG00000237435.10, intron 1 of 1)	1	ENSG00000237435	16382	102723661	LINC02790
chr1	96038581	96038581	Distal Intergenic	1	ENSG00000237435	27885	102723661	LINC02790
chr1	96057704	96057704	Distal Intergenic	1	ENSG00000237435	47008	102723661	LINC02790
chr1	96059582	96059582	Distal Intergenic	1	ENSG00000237435	48886	102723661	LINC02790
chr1	96061014	96061014	Distal Intergenic	1	ENSG00000237435	50318	102723661	LINC02790
chr1	96062775	96062775	Distal Intergenic	1	ENSG00000237435	52079	102723661	LINC02790
chr1	96065993	96065993	Distal Intergenic	1	ENSG00000237435	55297	102723661	LINC02790
chr1	96070330	96070330	Distal Intergenic	1	ENSG00000237435	59634	102723661	LINC02790
chr1	96071204	96071204	Distal Intergenic	1	ENSG00000237435	60508	102723661	LINC02790
chr1	96075431	96075431	Distal Intergenic	1	ENSG00000237435	64735	102723661	LINC02790
chr1	96076436	96076436	Distal Intergenic	1	ENSG00000237435	65740	102723661	LINC02790
chr1	96079833	96079833	Distal Intergenic	1	ENSG00000237435	69137	102723661	LINC02790
chr1	96080977	96080977	Distal Intergenic	1	ENSG00000237435	70281	102723661	LINC02790
chr1	96162846	96162846	Distal Intergenic	1	ENSG00000200800	-63055	106480192	RNU1-130P
chr1	96163955	96163955	Distal Intergenic	1	ENSG00000200800	-61946	106480192	RNU1-130P
chr1	96165235	96165235	Distal Intergenic	1	ENSG00000200800	-60666	106480192	RNU1-130P
chr1	96166772	96166772	Distal Intergenic	1	ENSG00000200800	-59129	106480192	RNU1-130P
chr1	96234190	96234190	Distal Intergenic	1	ENSG00000200800	8289	106480192	RNU1-130P
chr1	96235102	96235102	Distal Intergenic	1	ENSG00000200800	9201	106480192	RNU1-130P
chr1	96237110	96237110	Distal Intergenic	1	ENSG00000200800	11209	106480192	RNU1-130P
chr1	96237542	96237542	Distal Intergenic	1	ENSG00000200800	11641	106480192	RNU1-130P
chr1	96297912	96297912	Intron (ENST00000435311.1/ENSG00000231987.1, intron 5 of 5)	1	ENSG00000200800	72011	106480192	RNU1-130P
chr1	96376668	96376668	Promoter (2-3kb)	2	ENSG00000231987	-2543	101928241	LINC01787
chr1	96474598	96474598	Distal Intergenic	1	ENSG00000228502	27668	NA	NA
chr1	96475200	96475200	Distal Intergenic	1	ENSG00000228502	28270	NA	NA
chr1	96521174	96521174	Distal Intergenic	1	ENSG00000241992	-62035	106481862	RN7SL831P
chr1	96522814	96522814	Distal Intergenic	1	ENSG00000241992	-60395	106481862	RN7SL831P
chr1	96722038	96722038	Promoter (<=1kb)	1	ENSG00000117569	8	58155	PTBP2
chr1	99850245	99850245	Promoter (<=1kb)	1	ENSG00000162688	-116	178	AGL
chr1	99943432	99943432	Distal Intergenic	1	ENSG00000117620	-25919	23443	SLC35A3
chr1	99965251	99965251	Distal Intergenic	1	ENSG00000117620	-4100	23443	SLC35A3
chr1	99966666	99966666	Promoter (2-3kb)	1	ENSG00000117620	-2685	23443	SLC35A3
chr1	99970076	99970076	Promoter (<=1kb)	1	ENSG00000283761	-5	NA	NA
chr1	100038378	100038378	Promoter (<=1kb)	1	ENSG00000156875	283	64645	MFSD14A
chr1	100132828	100132828	Promoter (<=1kb)	2	ENSG00000156876	102	163786	SASS6
chr1	100266406	100266406	Promoter (<=1kb)	1	ENSG00000137996	117	8634	RTCA
chr1	100352624	100352624	Promoter (<=1kb)	1	ENSG00000079335	115	8556	CDC14A
chr1	100430897	100430897	Intron (ENST00000644844.1/ENSG00000079335.20, intron 5 of 15)	1	ENSG00000079335	7165	8556	CDC14A
chr1	100451073	100451073	Intron (ENST00000644844.1/ENSG00000079335.20, intron 7 of 15)	1	ENSG00000079335	27341	8556	CDC14A
chr1	100896304	100896304	Promoter (<=1kb)	1	ENSG00000162695	214	148867	SLC30A7
chr1	102833658	102833658	Intron (ENST00000414418.1/ENSG00000230864.1, intron 1 of 6)	2	ENSG00000230864	20184	NA	NA
chr1	102834884	102834884	Intron (ENST00000414418.1/ENSG00000230864.1, intron 1 of 6)	2	ENSG00000230864	18958	NA	NA
chr1	102835492	102835492	Intron (ENST00000414418.1/ENSG00000230864.1, intron 1 of 6)	2	ENSG00000230864	18350	NA	NA
chr1	102836872	102836872	Intron (ENST00000414418.1/ENSG00000230864.1, intron 1 of 6)	2	ENSG00000230864	16970	NA	NA
chr1	102838075	102838075	Intron (ENST00000414418.1/ENSG00000230864.1, intron 1 of 6)	2	ENSG00000230864	15767	NA	NA
chr1	102838809	102838809	Intron (ENST00000414418.1/ENSG00000230864.1, intron 1 of 6)	2	ENSG00000230864	15033	NA	NA
chr1	107056945	107056945	Promoter (<=1kb)	1	ENSG00000198890	43	55170	PRMT6
chr1	107141528	107141528	Promoter (<=1kb)	1	ENSG00000162631	159	22854	NTNG1
chr1	107415454	107415454	Intron (ENST00000370073.6/ENSG00000162631.20, intron 5 of 7)	1	ENSG00000224550	-89749	NA	NA
chr1	107419148	107419148	Intron (ENST00000370073.6/ENSG00000162631.20, intron 5 of 7)	1	ENSG00000224550	-86055	NA	NA
chr1	107420122	107420122	Intron (ENST00000370073.6/ENSG00000162631.20, intron 5 of 7)	1	ENSG00000224550	-85081	NA	NA
chr1	107421111	107421111	Exon (ENST00000370066.5/ENSG00000162631.20, exon 6 of 7)	1	ENSG00000224550	-84092	NA	NA
chr1	107422226	107422226	Intron (ENST00000370073.6/ENSG00000162631.20, intron 5 of 7)	1	ENSG00000224550	-82977	NA	NA
chr1	107545013	107545013	Distal Intergenic	1	ENSG00000224550	39810	NA	NA
chr1	107572233	107572233	3' UTR	1	ENSG00000224550	67030	NA	NA
chr1	107594888	107594888	Intron (ENST00000370056.9/ENSG00000134215.16, intron 25 of 26)	2	ENSG00000134215	78761	10451	VAV3
chr1	107625709	107625709	Intron (ENST00000370056.9/ENSG00000134215.16, intron 20 of 26)	2	ENSG00000134215	47940	10451	VAV3
chr1	107626500	107626500	Intron (ENST00000370056.9/ENSG00000134215.16, intron 20 of 26)	2	ENSG00000134215	47149	10451	VAV3
chr1	107627021	107627021	Intron (ENST00000370056.9/ENSG00000134215.16, intron 20 of 26)	2	ENSG00000134215	46628	10451	VAV3
chr1	107628386	107628386	Intron (ENST00000370056.9/ENSG00000134215.16, intron 20 of 26)	2	ENSG00000134215	45263	10451	VAV3
chr1	107683447	107683447	Promoter (2-3kb)	2	ENSG00000134215	2505	10451	VAV3
chr1	107686005	107686005	Promoter (<=1kb)	2	ENSG00000134215	-53	10451	VAV3
chr1	107687099	107687099	Promoter (1-2kb)	2	ENSG00000134215	-1147	10451	VAV3
chr1	107689235	107689235	Promoter (<=1kb)	2	ENSG00000134215	-707	10451	VAV3
chr1	107692875	107692875	Intron (ENST00000370056.9/ENSG00000134215.16, intron 17 of 26)	2	ENSG00000134215	-4347	10451	VAV3
chr1	107702285	107702285	Intron (ENST00000370056.9/ENSG00000134215.16, intron 17 of 26)	2	ENSG00000134215	-13757	10451	VAV3
chr1	107703464	107703464	Intron (ENST00000370056.9/ENSG00000134215.16, intron 17 of 26)	2	ENSG00000134215	-14936	10451	VAV3
chr1	107708907	107708907	Intron (ENST00000370056.9/ENSG00000134215.16, intron 15 of 26)	2	ENSG00000134215	-20379	10451	VAV3
chr1	107728261	107728261	Intron (ENST00000370056.9/ENSG00000134215.16, intron 15 of 26)	2	ENSG00000134215	21247	10451	VAV3
chr1	107738084	107738084	Intron (ENST00000370056.9/ENSG00000134215.16, intron 15 of 26)	2	ENSG00000134215	11424	10451	VAV3
chr1	107739670	107739670	Intron (ENST00000370056.9/ENSG00000134215.16, intron 15 of 26)	2	ENSG00000134215	9838	10451	VAV3
chr1	107741436	107741436	Intron (ENST00000370056.9/ENSG00000134215.16, intron 15 of 26)	2	ENSG00000134215	8072	10451	VAV3
chr1	107742966	107742966	Intron (ENST00000370056.9/ENSG00000134215.16, intron 15 of 26)	2	ENSG00000134215	6542	10451	VAV3
chr1	107744102	107744102	Intron (ENST00000370056.9/ENSG00000134215.16, intron 15 of 26)	2	ENSG00000134215	5406	10451	VAV3
chr1	107756182	107756182	Intron (ENST00000370056.9/ENSG00000134215.16, intron 11 of 26)	2	ENSG00000134215	-6674	10451	VAV3
chr1	107766757	107766757	Intron (ENST00000370056.9/ENSG00000134215.16, intron 7 of 26)	2	ENSG00000134215	-17249	10451	VAV3
chr1	107828782	107828782	Intron (ENST00000370056.9/ENSG00000134215.16, intron 2 of 26)	2	ENSG00000134215	-7886	10451	VAV3
chr1	107829260	107829260	Intron (ENST00000370056.9/ENSG00000134215.16, intron 2 of 26)	2	ENSG00000134215	-8364	10451	VAV3
chr1	107830263	107830263	Intron (ENST00000370056.9/ENSG00000134215.16, intron 2 of 26)	2	ENSG00000134215	-9367	10451	VAV3
chr1	107854182	107854182	Intron (ENST00000370056.9/ENSG00000134215.16, intron 2 of 26)	2	ENSG00000134215	-33286	10451	VAV3
chr1	107855116	107855116	Intron (ENST00000370056.9/ENSG00000134215.16, intron 2 of 26)	2	ENSG00000134215	-34220	10451	VAV3
chr1	107855954	107855954	Intron (ENST00000370056.9/ENSG00000134215.16, intron 2 of 26)	2	ENSG00000134215	-35058	10451	VAV3
chr1	107936795	107936795	Intron (ENST00000370056.9/ENSG00000134215.16, intron 1 of 26)	2	ENSG00000134215	26705	10451	VAV3
chr1	107937290	107937290	Intron (ENST00000370056.9/ENSG00000134215.16, intron 1 of 26)	2	ENSG00000134215	26210	10451	VAV3
chr1	107938426	107938426	Intron (ENST00000370056.9/ENSG00000134215.16, intron 1 of 26)	2	ENSG00000134215	25074	10451	VAV3
chr1	107964863	107964863	Promoter (<=1kb)	2	ENSG00000134215	-10	10451	VAV3
chr1	108034373	108034373	Distal Intergenic	1	ENSG00000226822	-5890	NA	NA
chr1	108035060	108035060	Distal Intergenic	1	ENSG00000226822	-5203	NA	NA
chr1	108118476	108118476	Distal Intergenic	1	ENSG00000226822	46105	NA	NA
chr1	108200029	108200029	Promoter (<=1kb)	1	ENSG00000260879	103	NA	NA
chr1	108209723	108209723	Distal Intergenic	2	ENSG00000085491	-8874	29957	SLC25A24
chr1	108216687	108216687	Distal Intergenic	2	ENSG00000085491	-15838	29957	SLC25A24
chr1	108327758	108327758	Intron (ENST00000411846.6/ENSG00000241361.8, intron 2 of 5)	1	ENSG00000243967	-48080	NA	NA
chr1	108383289	108383289	Intron (ENST00000357046.4/ENSG00000243967.4, intron 7 of 9)	1	ENSG00000243967	7170	NA	NA
chr1	108383726	108383726	Intron (ENST00000357046.4/ENSG00000243967.4, intron 8 of 9)	1	ENSG00000243967	7607	NA	NA
chr1	108513609	108513609	Distal Intergenic	1	ENSG00000226483	5035	100420170	LOC100420170
chr1	108533898	108533898	Distal Intergenic	1	ENSG00000226483	25324	100420170	LOC100420170
chr1	108534331	108534331	Distal Intergenic	1	ENSG00000226483	25757	100420170	LOC100420170
chr1	108549107	108549107	Distal Intergenic	1	ENSG00000162636	-10982	284611	FAM102B
chr1	108553710	108553710	Distal Intergenic	1	ENSG00000162636	-6379	284611	FAM102B
chr1	108554651	108554651	Distal Intergenic	1	ENSG00000162636	-5438	284611	FAM102B
chr1	108560608	108560608	Promoter (<=1kb)	1	ENSG00000162636	508	284611	FAM102B
chr1	108561702	108561702	Promoter (1-2kb)	1	ENSG00000162636	1602	284611	FAM102B
chr1	108661354	108661354	Promoter (<=1kb)	2	ENSG00000162639	172	113802	HENMT1
chr1	108692510	108692510	Promoter (<=1kb)	1	ENSG00000134186	169	55119	PRPF38B
chr1	108746971	108746971	Promoter (<=1kb)	1	ENSG00000116266	289	6814	STXBP3
chr1	108830454	108830454	Promoter (<=1kb)	2	ENSG00000162641	280	254268	AKNAD1
chr1	108877295	108877295	Promoter (<=1kb)	1	ENSG00000121957	39	29899	GPSM2
chr1	108963251	108963251	Promoter (<=1kb)	2	ENSG00000121940	162	23155	CLCC1
chr1	109041817	109041817	Promoter (<=1kb)	2	ENSG00000085433	169	22911	WDR47
chr1	109066641	109066641	Intron (ENST00000461096.6/ENSG00000197780.10, intron 2 of 4)	2	ENSG00000197780	9330	6884	TAF13
chr1	109067114	109067114	Intron (ENST00000461096.6/ENSG00000197780.10, intron 2 of 4)	2	ENSG00000197780	8857	6884	TAF13
chr1	109076149	109076149	Promoter (<=1kb)	2	ENSG00000197780	-146	6884	TAF13
chr1	109090792	109090792	Promoter (<=1kb)	1	ENSG00000215717	12	56900	TMEM167B
chr1	109100345	109100345	Promoter (<=1kb)	1	ENSG00000278249	152	677766	SCARNA2
chr1	109114263	109114263	Promoter (<=1kb)	1	ENSG00000116299	90	57535	ELAPOR1
chr1	109116418	109116418	Promoter (2-3kb)	1	ENSG00000116299	2245	57535	ELAPOR1
chr1	109116864	109116864	Promoter (2-3kb)	1	ENSG00000116299	2691	57535	ELAPOR1
chr1	109138621	109138621	Intron (ENST00000533147.5/ENSG00000116299.17, intron 2 of 2)	1	ENSG00000116299	-22985	57535	ELAPOR1
chr1	109152098	109152098	Intron (ENST00000533147.5/ENSG00000116299.17, intron 2 of 2)	1	ENSG00000116299	-9508	57535	ELAPOR1
chr1	109153734	109153734	Intron (ENST00000533147.5/ENSG00000116299.17, intron 2 of 2)	1	ENSG00000116299	-7872	57535	ELAPOR1
chr1	109154673	109154673	Intron (ENST00000533147.5/ENSG00000116299.17, intron 2 of 2)	1	ENSG00000116299	-6933	57535	ELAPOR1
chr1	109162143	109162143	Promoter (<=1kb)	1	ENSG00000116299	537	57535	ELAPOR1
chr1	109179682	109179682	Intron (ENST00000457623.6/ENSG00000116299.17, intron 6 of 19)	1	ENSG00000116299	-6867	57535	ELAPOR1
chr1	109180902	109180902	Intron (ENST00000457623.6/ENSG00000116299.17, intron 6 of 19)	1	ENSG00000116299	-5647	57535	ELAPOR1
chr1	109181810	109181810	Intron (ENST00000457623.6/ENSG00000116299.17, intron 6 of 19)	1	ENSG00000116299	-4739	57535	ELAPOR1
chr1	109198422	109198422	Promoter (1-2kb)	1	ENSG00000116299	-1769	57535	ELAPOR1
chr1	109199903	109199903	Promoter (<=1kb)	1	ENSG00000116299	-288	57535	ELAPOR1
chr1	109214228	109214228	Promoter (<=1kb)	1	ENSG00000031698	246	6301	SARS1
chr1	109240839	109240839	Distal Intergenic	1	ENSG00000031698	4608	6301	SARS1
chr1	109249805	109249805	Promoter (<=1kb)	1	ENSG00000143126	266	1952	CELSR2
chr1	109253880	109253880	Intron (ENST00000271332.4/ENSG00000143126.8, intron 1 of 33)	1	ENSG00000143126	4341	1952	CELSR2
chr1	109255156	109255156	Intron (ENST00000271332.4/ENSG00000143126.8, intron 1 of 33)	1	ENSG00000143126	5617	1952	CELSR2
chr1	109260158	109260158	Intron (ENST00000271332.4/ENSG00000143126.8, intron 2 of 33)	1	ENSG00000143126	-5111	1952	CELSR2
chr1	109263578	109263578	Promoter (1-2kb)	1	ENSG00000143126	-1691	1952	CELSR2
chr1	109274645	109274645	3' UTR	1	ENSG00000143126	3821	1952	CELSR2
chr1	109277456	109277456	Distal Intergenic	2	ENSG00000134222	4223	84722	PSRC1
chr1	109283014	109283014	Promoter (<=1kb)	2	ENSG00000134222	101	84722	PSRC1
chr1	109283503	109283503	Promoter (<=1kb)	2	ENSG00000134222	-317	84722	PSRC1
chr1	109397714	109397714	Promoter (<=1kb)	2	ENSG00000134243	147	6272	SORT1
chr1	109398332	109398332	Promoter (<=1kb)	2	ENSG00000134243	-414	6272	SORT1
chr1	109426262	109426262	Promoter (<=1kb)	2	ENSG00000143106	-130	5686	PSMA5
chr1	109426819	109426819	Promoter (<=1kb)	2	ENSG00000143106	-371	5686	PSMA5
chr1	109484094	109484094	Promoter (<=1kb)	1	ENSG00000162650	140	127002	ATXN7L2
chr1	109494284	109494284	Promoter (<=1kb)	1	ENSG00000174151	169	284613	CYB561D1
chr1	109509540	109509540	Promoter (<=1kb)	2	ENSG00000181754	187	57463	AMIGO1
chr1	109532626	109532626	Distal Intergenic	1	ENSG00000156097	-7246	83873	GPR61
chr1	109546769	109546769	Promoter (1-2kb)	1	ENSG00000156097	1458	83873	GPR61
chr1	109548244	109548244	Promoter (<=1kb)	1	ENSG00000065135	-371	2773	GNAI3
chr1	109548814	109548814	Promoter (<=1kb)	1	ENSG00000065135	199	2773	GNAI3
chr1	109620060	109620060	Promoter (<=1kb)	2	ENSG00000134183	-131	2780	GNAT2
chr1	109620564	109620564	Promoter (<=1kb)	1	ENSG00000116337	-44	271	AMPD2
chr1	109656326	109656326	Promoter (<=1kb)	1	ENSG00000168765	-10	2948	GSTM4
chr1	109724821	109724821	Promoter (<=1kb)	1	ENSG00000241720	-999	NA	NA
chr1	109725959	109725959	Promoter (<=1kb)	1	ENSG00000241720	139	NA	NA
chr1	109729035	109729035	Intron (ENST00000429410.2/ENSG00000134201.12, intron 1 of 1)	1	ENSG00000241720	3215	NA	NA
chr1	109731523	109731523	Intron (ENST00000429410.2/ENSG00000134201.12, intron 1 of 1)	1	ENSG00000241720	5703	NA	NA
chr1	109732250	109732250	Exon (ENST00000431955.1/ENSG00000241720.2, exon 2 of 4)	2	ENSG00000134202	5893	2947	GSTM3
chr1	109740079	109740079	Promoter (<=1kb)	2	ENSG00000134202	222	2947	GSTM3
chr1	109740557	109740557	Promoter (<=1kb)	2	ENSG00000134202	-41	2947	GSTM3
chr1	109792584	109792584	Distal Intergenic	2	ENSG00000224927	18414	NA	NA
chr1	109910827	109910827	Promoter (<=1kb)	1	ENSG00000184371	-22	1435	CSF1
chr1	109959801	109959801	Distal Intergenic	1	ENSG00000168710	-24964	10768	AHCYL1
chr1	109960451	109960451	Distal Intergenic	1	ENSG00000168710	-24314	10768	AHCYL1
chr1	109984962	109984962	Promoter (<=1kb)	1	ENSG00000168710	-53	10768	AHCYL1
chr1	110003844	110003844	Promoter (<=1kb)	1	ENSG00000168710	-287	10768	AHCYL1
chr1	110004235	110004235	Promoter (<=1kb)	1	ENSG00000168710	104	10768	AHCYL1
chr1	110034785	110034785	Promoter (<=1kb)	1	ENSG00000143093	153	85369	STRIP1
chr1	110116727	110116727	Distal Intergenic	1	ENSG00000186150	4284	164153	UBL4B
chr1	110165476	110165476	Promoter (2-3kb)	2	ENSG00000227091	2744	NA	NA
chr1	110166509	110166509	Promoter (1-2kb)	2	ENSG00000227091	1711	NA	NA
chr1	110210652	110210652	Promoter (<=1kb)	1	ENSG00000116396	338	3749	KCNC4
chr1	110338596	110338596	Promoter (<=1kb)	1	ENSG00000162775	90	64783	RBM15
chr1	110339630	110339630	Promoter (<=1kb)	1	ENSG00000162775	164	64783	RBM15
chr1	110407533	110407533	Promoter (<=1kb)	1	ENSG00000224699	8	101410535	LAMTOR5-AS1
chr1	110770604	110770604	Distal Intergenic	2	ENSG00000199710	-6098	NA	NA
chr1	110771117	110771117	Distal Intergenic	2	ENSG00000199710	-6611	NA	NA
chr1	110772212	110772212	Distal Intergenic	2	ENSG00000199710	-7706	NA	NA
chr1	110963696	110963696	Promoter (<=1kb)	2	ENSG00000121931	226	55791	LRIF1
chr1	111139949	111139949	Promoter (<=1kb)	2	ENSG00000156171	91	128338	DRAM2
chr1	111200349	111200349	Promoter (<=1kb)	2	ENSG00000162777	-106	79961	DENND2D
chr1	111201470	111201470	Promoter (<=1kb)	1	ENSG00000064886	699	1117	CHI3L2
chr1	111204279	111204279	Promoter (<=1kb)	2	ENSG00000162777	23	79961	DENND2D
chr1	111448938	111448938	Promoter (<=1kb)	2	ENSG00000116455	-47	79084	WDR77
chr1	111449646	111449646	Promoter (<=1kb)	1	ENSG00000116459	-36	515	ATP5PB
chr1	111473829	111473829	Promoter (<=1kb)	1	ENSG00000143110	37	128346	C1orf162
chr1	111513002	111513002	Intron (ENST00000369717.8/ENSG00000121933.19, intron 1 of 5)	2	ENSG00000282608	-9369	140	ADORA3
chr1	111573584	111573584	Intron (ENST00000356415.5/ENSG00000116473.14, intron 1 of 7)	2	ENSG00000121933	-9622	57413	TMIGD3
chr1	111575297	111575297	Intron (ENST00000356415.5/ENSG00000116473.14, intron 1 of 7)	2	ENSG00000121933	-11335	57413	TMIGD3
chr1	111577195	111577195	Intron (ENST00000356415.5/ENSG00000116473.14, intron 1 of 7)	2	ENSG00000121933	-13233	57413	TMIGD3
chr1	111620048	111620048	Promoter (<=1kb)	1	ENSG00000116473	265	5906	RAP1A
chr1	111649368	111649368	Promoter (<=1kb)	2	ENSG00000215867	176	643329	KRT18P57
chr1	111660344	111660344	Intron (ENST00000356415.5/ENSG00000116473.14, intron 1 of 7)	2	ENSG00000201028	-9807	106479633	RNU6-151P
chr1	111661081	111661081	Intron (ENST00000356415.5/ENSG00000116473.14, intron 1 of 7)	2	ENSG00000201028	-10544	106479633	RNU6-151P
chr1	111671627	111671627	Intron (ENST00000356415.5/ENSG00000116473.14, intron 1 of 7)	2	ENSG00000201028	-21090	106479633	RNU6-151P
chr1	111738745	111738745	Promoter (<=1kb)	2	ENSG00000197852	508	55924	INKA2
chr1	111739863	111739863	Promoter (<=1kb)	1	ENSG00000227811	10	100506343	INKA2-AS1
chr1	111756144	111756144	Promoter (<=1kb)	1	ENSG00000064703	-50	11218	DDX20
chr1	111989874	111989874	Promoter (<=1kb)	1	ENSG00000231437	104	643355	LINC01750
chr1	112395839	112395839	Promoter (<=1kb)	1	ENSG00000143079	-375	55917	CTTNBP2NL
chr1	112396502	112396502	Promoter (<=1kb)	1	ENSG00000143079	-17	55917	CTTNBP2NL
chr1	112464476	112464476	Promoter (2-3kb)	1	ENSG00000134245	-2065	7482	WNT2B
chr1	112465167	112465167	Promoter (1-2kb)	1	ENSG00000134245	-1374	7482	WNT2B
chr1	112502214	112502214	Intron (ENST00000256640.9/ENSG00000134245.18, intron 1 of 4)	1	ENSG00000134245	-6751	7482	WNT2B
chr1	112508764	112508764	Promoter (<=1kb)	1	ENSG00000134245	-201	7482	WNT2B
chr1	112595133	112595133	Intron (ENST00000358039.9/ENSG00000007341.19, intron 5 of 14)	2	ENSG00000007341	15773	54879	ST7L
chr1	112595597	112595597	Intron (ENST00000358039.9/ENSG00000007341.19, intron 5 of 14)	2	ENSG00000007341	15309	54879	ST7L
chr1	112620009	112620009	Promoter (<=1kb)	1	ENSG00000116489	177	829	CAPZA1
chr1	112675224	112675224	Promoter (<=1kb)	1	ENSG00000155363	479	4343	MOV10
chr1	112699590	112699590	Promoter (<=1kb)	1	ENSG00000155363	-34	4343	MOV10
chr1	112700710	112700710	Promoter (1-2kb)	1	ENSG00000155363	1023	4343	MOV10
chr1	112704855	112704855	Promoter (<=1kb)	2	ENSG00000155366	66	389	RHOC
chr1	112705744	112705744	Promoter (<=1kb)	2	ENSG00000155366	-747	389	RHOC
chr1	112706875	112706875	Promoter (<=1kb)	2	ENSG00000155366	181	389	RHOC
chr1	112714705	112714705	Promoter (<=1kb)	2	ENSG00000155367	550	333926	PPM1J
chr1	112905018	112905018	Distal Intergenic	2	ENSG00000228040	-14096	NA	NA
chr1	112956510	112956510	Promoter (<=1kb)	1	ENSG00000226419	-10	100506392	SLC16A1-AS1
chr1	113073372	113073372	Promoter (<=1kb)	1	ENSG00000198799	174	9860	LRIG2
chr1	113140975	113140975	Distal Intergenic	2	ENSG00000237278	-14092	100533731	RLIMP2
chr1	113147509	113147509	Distal Intergenic	2	ENSG00000237278	-20626	100533731	RLIMP2
chr1	113206869	113206869	Distal Intergenic	1	ENSG00000236887	8044	728428	RPS15P1
chr1	113248031	113248031	Distal Intergenic	1	ENSG00000236887	49206	728428	RPS15P1
chr1	113387919	113387919	Promoter (2-3kb)	1	ENSG00000081026	-2596	260425	MAGI3
chr1	113390007	113390007	Promoter (<=1kb)	1	ENSG00000081026	-508	260425	MAGI3
chr1	113390744	113390744	Promoter (<=1kb)	1	ENSG00000081026	-5	260425	MAGI3
chr1	113759328	113759328	Promoter (<=1kb)	2	ENSG00000116793	10	10745	PHTF1
chr1	113812148	113812148	Promoter (<=1kb)	2	ENSG00000081019	127	54665	RSBN1
chr1	113812865	113812865	Promoter (<=1kb)	1	ENSG00000231128	218	NA	NA
chr1	113904696	113904696	Promoter (<=1kb)	2	ENSG00000134262	103	10717	AP4B1
chr1	113905516	113905516	Promoter (<=1kb)	1	ENSG00000118655	107	64858	DCLRE1B
chr1	113929804	113929804	Promoter (<=1kb)	1	ENSG00000163349	49	204851	HIPK1
chr1	114034690	114034690	Promoter (2-3kb)	1	ENSG00000282048	2297	NA	NA
chr1	114036521	114036521	Distal Intergenic	1	ENSG00000282048	4128	NA	NA
chr1	114042760	114042760	Distal Intergenic	1	ENSG00000282048	10367	NA	NA
chr1	114346279	114346279	Distal Intergenic	1	ENSG00000271419	-7707	100421116	LOC100421116
chr1	114510959	114510959	Promoter (<=1kb)	2	ENSG00000197323	201	51592	TRIM33
chr1	114581992	114581992	Promoter (<=1kb)	2	ENSG00000116752	-363	10286	BCAS2
chr1	114716547	114716547	Promoter (<=1kb)	2	ENSG00000213281	224	4893	NRAS
chr1	114757775	114757775	Promoter (<=1kb)	2	ENSG00000009307	194	7812	CSDE1
chr1	114780442	114780442	Promoter (<=1kb)	2	ENSG00000052723	53	80143	SIKE1
chr1	115179484	115179484	Distal Intergenic	1	ENSG00000233730	79812	NA	NA
chr1	115180101	115180101	Distal Intergenic	1	ENSG00000233730	80429	NA	NA
chr1	115642200	115642200	Promoter (<=1kb)	1	ENSG00000173218	209	81839	VANGL1
chr1	115668877	115668877	Promoter (2-3kb)	1	ENSG00000173218	-2168	81839	VANGL1
chr1	115670127	115670127	Promoter (<=1kb)	1	ENSG00000173218	-918	81839	VANGL1
chr1	115671154	115671154	Promoter (<=1kb)	1	ENSG00000173218	10	81839	VANGL1
chr1	115671882	115671882	Promoter (<=1kb)	1	ENSG00000173218	738	81839	VANGL1
chr1	115713770	115713770	Intron (ENST00000261448.6/ENSG00000118729.12, intron 8 of 10)	2	ENSG00000118729	19157	845	CASQ2
chr1	115810842	115810842	Distal Intergenic	2	ENSG00000177551	29899	4808	NHLH2
chr1	115811860	115811860	Distal Intergenic	2	ENSG00000177551	28881	4808	NHLH2
chr1	115813864	115813864	Distal Intergenic	2	ENSG00000177551	26877	4808	NHLH2
chr1	115815577	115815577	Distal Intergenic	2	ENSG00000177551	25164	4808	NHLH2
chr1	115816239	115816239	Distal Intergenic	2	ENSG00000177551	24502	4808	NHLH2
chr1	115817332	115817332	Distal Intergenic	2	ENSG00000177551	23409	4808	NHLH2
chr1	115839215	115839215	Promoter (1-2kb)	2	ENSG00000177551	1526	4808	NHLH2
chr1	115950708	115950708	Distal Intergenic	1	ENSG00000163393	-25805	55356	SLC22A15
chr1	115952280	115952280	Distal Intergenic	1	ENSG00000163393	-24233	55356	SLC22A15
chr1	115953316	115953316	Distal Intergenic	1	ENSG00000163393	-23197	55356	SLC22A15
chr1	115976660	115976660	Promoter (<=1kb)	1	ENSG00000163393	46	55356	SLC22A15
chr1	116152425	116152425	Distal Intergenic	1	ENSG00000235933	-11859	NA	NA
chr1	116168377	116168377	Distal Intergenic	1	ENSG00000235933	4093	NA	NA
chr1	116268091	116268091	Distal Intergenic	1	ENSG00000221040	-10515	NA	NA
chr1	116312942	116312942	Distal Intergenic	2	ENSG00000287217	-15321	NA	NA
chr1	116373512	116373512	Promoter (<=1kb)	1	ENSG00000163399	243	476	ATP1A1
chr1	116418481	116418481	Promoter (<=1kb)	2	ENSG00000203865	87	84852	ATP1A1-AS1
chr1	116449149	116449149	Intron (ENST00000423907.5/ENSG00000233154.6, intron 2 of 3)	1	ENSG00000200547	-3387	NA	NA
chr1	116452677	116452677	Promoter (<=1kb)	1	ENSG00000200547	141	NA	NA
chr1	116453507	116453507	Promoter (<=1kb)	1	ENSG00000200547	971	NA	NA
chr1	116454077	116454077	Promoter (1-2kb)	1	ENSG00000200547	1541	NA	NA
chr1	116466263	116466263	Promoter (<=1kb)	2	ENSG00000233154	223	101929023	LINC01762
chr1	116467021	116467021	Promoter (<=1kb)	2	ENSG00000233154	-535	101929023	LINC01762
chr1	116485070	116485070	Distal Intergenic	2	ENSG00000233154	-6228	101929023	LINC01762
chr1	116508321	116508321	Distal Intergenic	2	ENSG00000224950	-9109	NA	NA
chr1	116509332	116509332	Distal Intergenic	2	ENSG00000224950	-10120	NA	NA
chr1	116509709	116509709	Distal Intergenic	2	ENSG00000224950	-10497	NA	NA
chr1	116570817	116570817	Promoter (<=1kb)	2	ENSG00000116815	167	965	CD58
chr1	116667347	116667347	Promoter (<=1kb)	2	ENSG00000143061	386	3321	IGSF3
chr1	116672860	116672860	Promoter (1-2kb)	1	ENSG00000211543	1111	100302117	MIR320B1
chr1	116674495	116674495	Promoter (2-3kb)	1	ENSG00000211543	2746	100302117	MIR320B1
chr1	116675250	116675250	Distal Intergenic	1	ENSG00000211543	3501	100302117	MIR320B1
chr1	116676104	116676104	Distal Intergenic	1	ENSG00000211543	4355	100302117	MIR320B1
chr1	116853063	116853063	Distal Intergenic	2	ENSG00000272715	56468	NA	NA
chr1	116854170	116854170	Distal Intergenic	2	ENSG00000272715	55361	NA	NA
chr1	116855514	116855514	Distal Intergenic	2	ENSG00000272715	54017	NA	NA
chr1	116859310	116859310	Distal Intergenic	2	ENSG00000272715	50221	NA	NA
chr1	116879516	116879516	Distal Intergenic	2	ENSG00000272715	30015	NA	NA
chr1	116880190	116880190	Distal Intergenic	2	ENSG00000272715	29341	NA	NA
chr1	116881731	116881731	Distal Intergenic	2	ENSG00000272715	27800	NA	NA
chr1	116901151	116901151	Distal Intergenic	2	ENSG00000272715	8380	NA	NA
chr1	116910146	116910146	Promoter (<=1kb)	1	ENSG00000134247	230	5738	PTGFRN
chr1	117013726	117013726	Exon (ENST00000256652.8/ENSG00000134256.13, exon 4 of 9)	1	ENSG00000134256	11914	9398	CD101
chr1	117059771	117059771	Promoter (<=1kb)	2	ENSG00000236137	-281	101929099	CD101-AS1
chr1	117060591	117060591	Promoter (<=1kb)	1	ENSG00000116830	229	8458	TTF2
chr1	117122405	117122405	Promoter (<=1kb)	2	ENSG00000134253	182	80263	TRIM45
chr1	117269375	117269375	Promoter (2-3kb)	1	ENSG00000235202	-2807	104355292	LINC01525
chr1	117271320	117271320	Promoter (<=1kb)	1	ENSG00000235202	-862	104355292	LINC01525
chr1	117271785	117271785	Promoter (<=1kb)	1	ENSG00000235202	-397	104355292	LINC01525
chr1	117358410	117358410	Distal Intergenic	2	ENSG00000271427	7063	NA	NA
chr1	117367089	117367089	Promoter (<=1kb)	1	ENSG00000198162	-360	10905	MAN1A2
chr1	117561912	117561912	Distal Intergenic	1	ENSG00000226755	12497	NA	NA
chr1	117563070	117563070	Distal Intergenic	1	ENSG00000226755	13655	NA	NA
chr1	117589182	117589182	Distal Intergenic	2	ENSG00000236866	16503	100996263	TENT5C-DT
chr1	117589519	117589519	Distal Intergenic	2	ENSG00000236866	16166	100996263	TENT5C-DT
chr1	117590012	117590012	Distal Intergenic	2	ENSG00000236866	15673	100996263	TENT5C-DT
chr1	117592120	117592120	Distal Intergenic	2	ENSG00000236866	13565	100996263	TENT5C-DT
chr1	117606205	117606205	Promoter (<=1kb)	1	ENSG00000183508	157	54855	TENT5C
chr1	117655154	117655154	Distal Intergenic	2	ENSG00000213262	-13515	NA	NA
chr1	118185029	118185029	Promoter (<=1kb)	2	ENSG00000155761	194	200162	SPAG17
chr1	118480272	118480272	Distal Intergenic	2	ENSG00000226126	135374	644094	PSMC1P12
chr1	118482080	118482080	Distal Intergenic	2	ENSG00000226126	133566	644094	PSMC1P12
chr1	118483265	118483265	Distal Intergenic	2	ENSG00000226126	132381	644094	PSMC1P12
chr1	118483854	118483854	Distal Intergenic	2	ENSG00000226126	131792	644094	PSMC1P12
chr1	118484434	118484434	Distal Intergenic	2	ENSG00000226126	131212	644094	PSMC1P12
chr1	118486451	118486451	Distal Intergenic	2	ENSG00000226126	129195	644094	PSMC1P12
chr1	118487179	118487179	Distal Intergenic	2	ENSG00000226126	128467	644094	PSMC1P12
chr1	118488508	118488508	Distal Intergenic	2	ENSG00000226126	127138	644094	PSMC1P12
chr1	118489172	118489172	Distal Intergenic	2	ENSG00000226126	126474	644094	PSMC1P12
chr1	118489979	118489979	Distal Intergenic	2	ENSG00000226126	125667	644094	PSMC1P12
chr1	118557736	118557736	Distal Intergenic	2	ENSG00000226126	57910	644094	PSMC1P12
chr1	118635803	118635803	Distal Intergenic	2	ENSG00000226126	-20157	644094	PSMC1P12
chr1	119140538	119140538	Promoter (<=1kb)	1	ENSG00000231365	2	101929147	WARS2-AS1
chr1	119648024	119648024	Promoter (<=1kb)	2	ENSG00000143067	242	90874	ZNF697
chr1	119712582	119712582	Promoter (<=1kb)	1	ENSG00000092621	80	26227	PHGDH
chr1	119780210	119780210	Distal Intergenic	2	ENSG00000134240	-11305	3158	HMGCS2
chr1	119780747	119780747	Distal Intergenic	2	ENSG00000134240	-11842	3158	HMGCS2
chr1	119785606	119785606	Distal Intergenic	2	ENSG00000134240	-16701	3158	HMGCS2
chr1	119786166	119786166	Distal Intergenic	2	ENSG00000134240	-17261	3158	HMGCS2
chr1	119790672	119790672	Distal Intergenic	2	ENSG00000134193	18133	83998	REG4
chr1	119791271	119791271	Distal Intergenic	2	ENSG00000134193	17534	83998	REG4
chr1	120069218	120069218	Promoter (<=1kb)	2	ENSG00000134250	145	4853	NOTCH2
chr1	120069490	120069490	Promoter (<=1kb)	2	ENSG00000134250	126	4853	NOTCH2
chr1	120176358	120176358	Promoter (<=1kb)	2	ENSG00000265808	162	9554	SEC22B
chr1	120415741	120415741	Distal Intergenic	1	ENSG00000270231	-4109	728841	NBPF8
chr1	120459616	120459616	Intron (ENST00000652355.1/ENSG00000270231.4, intron 21 of 28)	1	ENSG00000270231	23263	728841	NBPF8
chr1	120460548	120460548	Intron (ENST00000652355.1/ENSG00000270231.4, intron 21 of 28)	1	ENSG00000270231	24195	728841	NBPF8
chr1	120460886	120460886	Intron (ENST00000652355.1/ENSG00000270231.4, intron 22 of 28)	1	ENSG00000270231	24533	728841	NBPF8
chr1	120558778	120558778	Intron (ENST00000612480.2/ENSG00000275131.3, intron 7 of 41)	2	ENSG00000275131	-10421	NA	NA
chr1	120724195	120724195	Promoter (<=1kb)	1	ENSG00000273136	246	101060684	NBPF26
chr1	120823981	120823981	Exon (ENST00000620612.5/ENSG00000273136.7, exon 18 of 30)	1	ENSG00000273136	10075	101060684	NBPF26
chr1	120844526	120844526	Distal Intergenic	2	ENSG00000275538	6459	101954277	RNVU1-19
chr1	120850411	120850411	Promoter (<=1kb)	2	ENSG00000275538	574	101954277	RNVU1-19
chr1	120850869	120850869	Promoter (<=1kb)	2	ENSG00000275538	116	101954277	RNVU1-19
chr1	121098097	121098097	Promoter (<=1kb)	2	ENSG00000233029	-442	100996318	LOC100996318
chr1	121395989	121395989	Promoter (<=1kb)	1	ENSG00000227082	-765	107985194	LINC02798
chr1	121396917	121396917	Promoter (<=1kb)	1	ENSG00000227082	-43	107985194	LINC02798
chr1	121401631	121401631	Promoter (2-3kb)	2	ENSG00000230806	-2825	100873165	SRGAP2-AS1
chr1	143720790	143720790	Promoter (<=1kb)	2	ENSG00000252826	-146	106481620	RNVU1-23
chr1	144412589	144412589	Promoter (<=1kb)	1	ENSG00000207205	13	101954267	RNVU1-15
chr1	144419023	144419023	Promoter (<=1kb)	2	ENSG00000237343	169	NA	NA
chr1	144429260	144429260	Intron (ENST00000581897.6/ENSG00000266338.6, intron 11 of 18)	2	ENSG00000237343	-10068	NA	NA
chr1	144461238	144461238	Promoter (<=1kb)	2	ENSG00000266338	320	284565	NBPF15
chr1	144546537	144546537	Distal Intergenic	2	ENSG00000278099	5406	6063	RNVU1-2A
chr1	144547156	144547156	Distal Intergenic	2	ENSG00000278099	4787	6063	RNVU1-2A
chr1	144552024	144552024	Promoter (<=1kb)	2	ENSG00000278099	-81	6063	RNVU1-2A
chr1	144560938	144560938	Promoter (<=1kb)	2	ENSG00000277918	-109	NA	NA
chr1	145215294	145215294	Promoter (<=1kb)	2	ENSG00000272419	432	NA	NA
chr1	145216056	145216056	Promoter (<=1kb)	2	ENSG00000272419	2	NA	NA
chr1	145280697	145280697	Promoter (<=1kb)	1	ENSG00000207501	-419	101954266	RNVU1-14
chr1	145281173	145281173	Promoter (<=1kb)	1	ENSG00000276216	57	NA	NA
chr1	145287592	145287592	Promoter (<=1kb)	2	ENSG00000236140	163	NA	NA
chr1	145394575	145394575	Intron (ENST00000369373.9/ENSG00000162825.16, intron 8 of 137)	2	ENSG00000162825	8728	100288142	NBPF20
chr1	145425809	145425809	Distal Intergenic	2	ENSG00000270384	5884	115409990	RNU1-154P
chr1	145465807	145465807	Promoter (<=1kb)	2	ENSG00000270722	-27	NA	NA
chr1	145608219	145608219	Promoter (<=1kb)	1	ENSG00000117262	171	653519	GPR89A
chr1	145707881	145707881	Promoter (<=1kb)	2	ENSG00000174827	267	5174	PDZK1
chr1	145711114	145711114	Promoter (2-3kb)	2	ENSG00000174827	-2966	5174	PDZK1
chr1	145711780	145711780	Distal Intergenic	2	ENSG00000174827	-3632	5174	PDZK1
chr1	145713832	145713832	Distal Intergenic	1	ENSG00000117281	-5639	11126	CD160
chr1	145720973	145720973	Promoter (1-2kb)	1	ENSG00000117281	1474	11126	CD160
chr1	145764803	145764803	Intron (ENST00000582693.5/ENSG00000265491.5, intron 4 of 8)	2	ENSG00000265491	9040	27246	RNF115
chr1	145767091	145767091	Intron (ENST00000582693.5/ENSG00000265491.5, intron 4 of 8)	2	ENSG00000265491	6752	27246	RNF115
chr1	145823993	145823993	Promoter (<=1kb)	1	ENSG00000186141	-95	10623	POLR3C
chr1	145845807	145845807	Promoter (<=1kb)	1	ENSG00000186364	148	200035	NUDT17
chr1	145858845	145858845	Promoter (<=1kb)	2	ENSG00000131788	190	10401	PIAS3
chr1	145878346	145878346	Intron (ENST00000544626.2/ENSG00000198483.13, intron 1 of 11)	2	ENSG00000198483	7520	148741	ANKRD35
chr1	145887562	145887562	Promoter (1-2kb)	2	ENSG00000198483	-1696	148741	ANKRD35
chr1	145888180	145888180	Promoter (2-3kb)	2	ENSG00000198483	-2314	148741	ANKRD35
chr1	145890210	145890210	Promoter (2-3kb)	1	ENSG00000244619	-2637	NA	NA
chr1	145891808	145891808	Promoter (1-2kb)	1	ENSG00000244619	-1039	NA	NA
chr1	145893076	145893076	Promoter (<=1kb)	1	ENSG00000244619	229	NA	NA
chr1	145918539	145918539	Promoter (<=1kb)	2	ENSG00000131779	-10	8799	PEX11B
chr1	145919350	145919350	Promoter (<=1kb)	1	ENSG00000211451	6	114814	GNRHR2
chr1	145927768	145927768	Promoter (<=1kb)	2	ENSG00000265241	-90	9939	RBM8A
chr1	145962560	145962560	Promoter (<=1kb)	2	ENSG00000272031	36	284615	ANKRD34A
chr1	145979349	145979349	Distal Intergenic	1	ENSG00000121851	14633	84265	POLR3GL
chr1	145979881	145979881	Distal Intergenic	2	ENSG00000265972	14335	10628	TXNIP
chr1	145996908	145996908	Promoter (<=1kb)	2	ENSG00000265972	-329	10628	TXNIP
chr1	146037742	146037742	Promoter (<=1kb)	2	ENSG00000168509	-996	148738	HJV
chr1	146038922	146038922	Promoter (2-3kb)	2	ENSG00000168509	-2176	148738	HJV
chr1	146052289	146052289	Promoter (<=1kb)	2	ENSG00000287190	-45	NA	NA
chr1	146126407	146126407	5' UTR	2	ENSG00000271425	18397	100132406	NBPF10
chr1	146127985	146127985	Intron (ENST00000583866.9/ENSG00000271425.9, intron 12 of 89)	2	ENSG00000271425	16819	100132406	NBPF10
chr1	146228926	146228926	Promoter (<=1kb)	2	ENSG00000271425	74	100132406	NBPF10
chr1	146377270	146377270	Promoter (<=1kb)	1	ENSG00000273768	463	NA	NA
chr1	146377945	146377945	Promoter (1-2kb)	1	ENSG00000273768	1138	NA	NA
chr1	146387471	146387471	Promoter (<=1kb)	1	ENSG00000287978	269	100996756	LOC100996756
chr1	146388058	146388058	Promoter (<=1kb)	1	ENSG00000287978	856	100996756	LOC100996756
chr1	146389371	146389371	Promoter (2-3kb)	1	ENSG00000287978	2169	100996756	LOC100996756
chr1	146395134	146395134	Intron (ENST00000643391.1/ENSG00000277406.2, intron 1 of 4)	2	ENSG00000277406	6513	NA	NA
chr1	146397194	146397194	Intron (ENST00000643391.1/ENSG00000277406.2, intron 1 of 4)	2	ENSG00000277406	4453	NA	NA
chr1	146400670	146400670	Promoter (<=1kb)	2	ENSG00000277406	977	NA	NA
chr1	146938633	146938633	Promoter (<=1kb)	1	ENSG00000268043	-111	149013	NBPF12
chr1	146983166	146983166	Intron (ENST00000617931.4/ENSG00000268043.7, intron 22 of 35)	2	ENSG00000234225	20018	NA	NA
chr1	146984260	146984260	Intron (ENST00000617931.4/ENSG00000268043.7, intron 23 of 35)	2	ENSG00000234225	18924	NA	NA
chr1	147084894	147084894	Promoter (<=1kb)	2	ENSG00000286172	-138	101447996	RNVU1-8
chr1	147114083	147114083	Intron (ENST00000637142.1/ENSG00000283342.1, intron 8 of 12)	2	ENSG00000283342	10202	NA	NA
chr1	147114687	147114687	Intron (ENST00000637142.1/ENSG00000283342.1, intron 7 of 12)	2	ENSG00000283342	9598	NA	NA
chr1	147115454	147115454	Exon (ENST00000637142.1/ENSG00000283342.1, exon 7 of 13)	2	ENSG00000283342	8831	NA	NA
chr1	147172278	147172278	Promoter (<=1kb)	2	ENSG00000131791	192	5565	PRKAB2
chr1	147242951	147242951	Promoter (<=1kb)	1	ENSG00000131778	40	9557	CHD1L
chr1	147402853	147402853	Intron (ENST00000619867.4/ENSG00000278811.4, intron 4 of 5)	1	ENSG00000226653	-16200	403228	OR13Z1P
chr1	147599507	147599507	Promoter (<=1kb)	1	ENSG00000116128	-689	607	BCL9
chr1	147600332	147600332	Promoter (<=1kb)	1	ENSG00000116128	136	607	BCL9
chr1	147669858	147669858	Promoter (<=1kb)	2	ENSG00000162836	190	51205	ACP6
chr1	147670721	147670721	Promoter (<=1kb)	2	ENSG00000162836	-197	51205	ACP6
chr1	147676711	147676711	Distal Intergenic	2	ENSG00000162836	-6187	51205	ACP6
chr1	147717475	147717475	Distal Intergenic	1	ENSG00000227139	19681	NA	NA
chr1	147928659	147928659	Promoter (<=1kb)	1	ENSG00000188092	223	51463	GPR89B
chr1	148039455	148039455	Promoter (<=1kb)	2	ENSG00000206585	-539	26864	RNVU1-7
chr1	148152101	148152101	Promoter (<=1kb)	2	ENSG00000263956	-113	200030	NBPF11
chr1	148263390	148263390	Promoter (<=1kb)	1	ENSG00000199879	-86	106481627	RNVU1-22
chr1	148264029	148264029	Promoter (<=1kb)	1	ENSG00000199879	553	106481627	RNVU1-22
chr1	148264908	148264908	Promoter (1-2kb)	1	ENSG00000199879	1432	106481627	RNVU1-22
chr1	148334171	148334171	Promoter (<=1kb)	2	ENSG00000283676	383	100847044	MIR5087
chr1	148334858	148334858	Promoter (<=1kb)	2	ENSG00000202408	-91	106480190	RNVU1-21
chr1	148388726	148388726	Promoter (<=1kb)	2	ENSG00000238825	-75	26860	RNVU1-2
chr1	148402557	148402557	Promoter (<=1kb)	1	ENSG00000231551	41	100132057	PDE4DIPP6
chr1	148459380	148459380	Promoter (<=1kb)	2	ENSG00000285062	309	NA	NA
chr1	148522757	148522757	Promoter (<=1kb)	1	ENSG00000274210	156	NA	NA
chr1	148679553	148679553	Promoter (<=1kb)	2	ENSG00000270629	189	25832	NBPF14
chr1	148951735	148951735	Promoter (<=1kb)	1	ENSG00000178104	-202	9659	PDE4DIP
chr1	148952243	148952243	Promoter (<=1kb)	1	ENSG00000178104	-98	9659	PDE4DIP
chr1	149176808	149176808	Promoter (<=1kb)	1	ENSG00000274265	257	NA	NA
chr1	149390863	149390863	Promoter (<=1kb)	1	ENSG00000286219	230	100996717	NOTCH2NLC
chr1	149486636	149486636	Intron (ENST00000621744.4/ENSG00000286185.1, intron 11 of 96)	1	ENSG00000271383	8676	101060226	NBPF19
chr1	149487346	149487346	Exon (ENST00000621744.4/ENSG00000286185.1, exon 12 of 97)	1	ENSG00000271383	9386	101060226	NBPF19
chr1	149607759	149607759	Promoter (<=1kb)	1	ENSG00000275557	-6	NA	NA
chr1	149636700	149636700	Promoter (<=1kb)	1	ENSG00000277147	50	57234	LINC00869
chr1	149646596	149646596	Promoter (<=1kb)	1	ENSG00000277147	-3	57234	LINC00869
chr1	149647152	149647152	Promoter (<=1kb)	1	ENSG00000277147	402	57234	LINC00869
chr1	149793194	149793194	Promoter (<=1kb)	2	ENSG00000233030	-174	NA	NA
chr1	149793905	149793905	Promoter (<=1kb)	2	ENSG00000233030	-885	NA	NA
chr1	149796080	149796080	Intron (ENST00000545683.1/ENSG00000203814.6, intron 1 of 1)	2	ENSG00000233030	-3060	NA	NA
chr1	149811715	149811715	Promoter (<=1kb)	2	ENSG00000203814	42	440689	H2BC18
chr1	149813187	149813187	Promoter (<=1kb)	2	ENSG00000183598	506	653604	H3C13
chr1	149815514	149815514	Promoter (1-2kb)	2	ENSG00000183598	-1821	653604	H3C13
chr1	149817018	149817018	Distal Intergenic	2	ENSG00000183598	-3325	653604	H3C13
chr1	149843670	149843670	Promoter (<=1kb)	1	ENSG00000220323	629	337874	H2BC19P
chr1	149845621	149845621	Promoter (2-3kb)	1	ENSG00000220323	2580	337874	H2BC19P
chr1	149847611	149847611	Exon (ENST00000564237.2/ENSG00000261716.2, exon 1 of 1)	2	ENSG00000261716	3161	337873	H2BC20P
chr1	149848478	149848478	Promoter (2-3kb)	2	ENSG00000261716	2294	337873	H2BC20P
chr1	149850213	149850213	Promoter (<=1kb)	2	ENSG00000261716	559	337873	H2BC20P
chr1	149887770	149887770	Promoter (<=1kb)	1	ENSG00000178096	-120	51027	BOLA1
chr1	149900127	149900127	Promoter (<=1kb)	1	ENSG00000178096	501	51027	BOLA1
chr1	149928111	149928111	Promoter (<=1kb)	2	ENSG00000143368	-308	10262	SF3B4
chr1	149936717	149936717	Promoter (<=1kb)	2	ENSG00000014914	108	10903	MTMR11
chr1	149937977	149937977	Promoter (1-2kb)	2	ENSG00000014914	-1098	10903	MTMR11
chr1	149939023	149939023	Promoter (2-3kb)	2	ENSG00000014914	-2144	10903	MTMR11
chr1	150010485	150010485	Promoter (<=1kb)	2	ENSG00000264522	190	56957	OTUD7B
chr1	150067534	150067534	Promoter (<=1kb)	2	ENSG00000285184	131	NA	NA
chr1	150149862	150149862	Promoter (<=1kb)	1	ENSG00000023902	-54	51177	PLEKHO1
chr1	150150620	150150620	Promoter (<=1kb)	1	ENSG00000023902	13	51177	PLEKHO1
chr1	150162649	150162649	Intron (ENST00000502767.1/ENSG00000023902.14, intron 1 of 2)	1	ENSG00000023902	3244	51177	PLEKHO1
chr1	150213243	150213243	Promoter (1-2kb)	1	ENSG00000266187	1611	106481757	RN7SL480P
chr1	150235988	150235988	Promoter (<=1kb)	2	ENSG00000143401	-5	81611	ANP32E
chr1	150236511	150236511	Promoter (<=1kb)	2	ENSG00000143401	-355	81611	ANP32E
chr1	150268755	150268755	Promoter (<=1kb)	2	ENSG00000117362	-189	51107	APH1A
chr1	150281886	150281886	Promoter (<=1kb)	1	ENSG00000159208	-657	148523	CIART
chr1	150293660	150293660	Promoter (<=1kb)	1	ENSG00000266472	-201	54460	MRPS21
chr1	150294009	150294009	Promoter (<=1kb)	1	ENSG00000266472	89	54460	MRPS21
chr1	150321146	150321146	Promoter (<=1kb)	1	ENSG00000117360	-333	9129	PRPF3
chr1	150321719	150321719	Promoter (<=1kb)	1	ENSG00000117360	186	9129	PRPF3
chr1	150363836	150363836	Promoter (<=1kb)	1	ENSG00000163125	-311	23248	RPRD2
chr1	150365787	150365787	Promoter (1-2kb)	1	ENSG00000163125	1079	23248	RPRD2
chr1	150487533	150487533	Promoter (<=1kb)	1	ENSG00000143374	91	80222	TARS2
chr1	150515426	150515426	Promoter (<=1kb)	1	ENSG00000228126	-331	100874054	FALEC
chr1	150549078	150549078	Promoter (<=1kb)	1	ENSG00000143382	-291	54507	ADAMTSL4
chr1	150561739	150561739	Promoter (<=1kb)	2	ENSG00000203804	376	NA	NA
chr1	150564000	150564000	Promoter (1-2kb)	2	ENSG00000203804	-1885	NA	NA
chr1	150567909	150567909	Promoter (1-2kb)	2	ENSG00000277452	-1049	106479396	RN7SL473P
chr1	150579391	150579391	Promoter (<=1kb)	2	ENSG00000143384	86	4170	MCL1
chr1	150579967	150579967	Promoter (<=1kb)	2	ENSG00000143384	-229	4170	MCL1
chr1	150623943	150623943	3' UTR	2	ENSG00000143420	5173	2029	ENSA
chr1	150624611	150624611	3' UTR	2	ENSG00000143420	4505	2029	ENSA
chr1	150629463	150629463	Promoter (<=1kb)	2	ENSG00000143420	7	2029	ENSA
chr1	150696994	150696994	Promoter (<=1kb)	2	ENSG00000143457	114	55204	GOLPH3L
chr1	150876444	150876444	Promoter (<=1kb)	2	ENSG00000143437	124	405	ARNT
chr1	150876983	150876983	Promoter (<=1kb)	2	ENSG00000143437	-275	405	ARNT
chr1	150926523	150926523	Promoter (<=1kb)	1	ENSG00000143379	36	9869	SETDB1
chr1	150974576	150974576	Promoter (<=1kb)	2	ENSG00000143418	-99	29956	CERS2
chr1	150976385	150976385	Promoter (1-2kb)	2	ENSG00000143418	-1382	29956	CERS2
chr1	150977418	150977418	Promoter (2-3kb)	2	ENSG00000143418	-2415	29956	CERS2
chr1	150978597	150978597	Distal Intergenic	2	ENSG00000143418	-3594	29956	CERS2
chr1	150979368	150979368	Promoter (2-3kb)	1	ENSG00000143412	-2881	8416	ANXA9
chr1	150980265	150980265	Promoter (1-2kb)	1	ENSG00000143412	-1984	8416	ANXA9
chr1	150982363	150982363	Promoter (<=1kb)	1	ENSG00000143412	71	8416	ANXA9
chr1	151006585	151006585	Promoter (<=1kb)	2	ENSG00000143409	-100	55793	MINDY1
chr1	151008666	151008666	Promoter (<=1kb)	1	ENSG00000143363	136	58497	PRUNE1
chr1	151048387	151048387	Promoter (<=1kb)	1	ENSG00000143443	-182	54964	C1orf56
chr1	151059421	151059421	Promoter (<=1kb)	2	ENSG00000197622	153	56882	CDC42SE1
chr1	151070954	151070954	Promoter (<=1kb)	1	ENSG00000143458	150	126626	GABPB2
chr1	151165630	151165630	Promoter (<=1kb)	2	ENSG00000163155	272	388695	LYSMD1
chr1	151166375	151166375	Promoter (<=1kb)	1	ENSG00000163156	231	79005	SCNM1
chr1	151189978	151189978	Promoter (<=1kb)	2	ENSG00000163159	165	6944	VPS72
chr1	151195692	151195692	Promoter (<=1kb)	2	ENSG00000163159	-371	6944	VPS72
chr1	151197088	151197088	Promoter (<=1kb)	1	ENSG00000143398	-861	8394	PIP5K1A
chr1	151198835	151198835	Promoter (<=1kb)	1	ENSG00000143398	110	8394	PIP5K1A
chr1	151254921	151254921	Promoter (<=1kb)	1	ENSG00000159352	152	5710	PSMD4
chr1	151281782	151281782	Promoter (<=1kb)	2	ENSG00000232671	98	100507670	ZNF687-AS1
chr1	151282553	151282553	Promoter (<=1kb)	1	ENSG00000143373	241	57592	ZNF687
chr1	151327275	151327275	Promoter (<=1kb)	2	ENSG00000143393	102	5298	PI4KB
chr1	151328116	151328116	Promoter (<=1kb)	1	ENSG00000273481	167	NA	NA
chr1	151347059	151347059	Promoter (<=1kb)	2	ENSG00000143390	-38	5993	RFX5
chr1	151372508	151372508	Promoter (<=1kb)	2	ENSG00000143416	175	8991	SELENBP1
chr1	151399745	151399745	Promoter (<=1kb)	1	ENSG00000159377	155	5692	PSMB4
chr1	151458495	151458495	Promoter (<=1kb)	2	ENSG00000143442	683	23126	POGZ
chr1	151459203	151459203	Promoter (<=1kb)	2	ENSG00000143442	12	23126	POGZ
chr1	151473477	151473477	Distal Intergenic	2	ENSG00000143442	-13983	23126	POGZ
chr1	151513823	151513823	Promoter (2-3kb)	1	ENSG00000143375	2436	57530	CGN
chr1	151539449	151539449	Promoter (<=1kb)	1	ENSG00000143367	-856	7286	TUFT1
chr1	151540006	151540006	Promoter (<=1kb)	1	ENSG00000143367	-299	7286	TUFT1
chr1	151547916	151547916	Promoter (2-3kb)	1	ENSG00000207606	2120	693139	MIR554
chr1	151548689	151548689	Promoter (2-3kb)	1	ENSG00000207606	2893	693139	MIR554
chr1	151581849	151581849	3' UTR	1	ENSG00000143367	15927	7286	TUFT1
chr1	151582393	151582393	3' UTR	1	ENSG00000143367	16471	7286	TUFT1
chr1	151612168	151612168	Promoter (<=1kb)	1	ENSG00000143376	-21	81609	SNX27
chr1	151763298	151763298	Promoter (<=1kb)	2	ENSG00000143436	36	65005	MRPL9
chr1	151790425	151790425	Promoter (<=1kb)	2	ENSG00000182134	5	11022	TDRKH
chr1	151791283	151791283	Promoter (<=1kb)	2	ENSG00000182134	133	11022	TDRKH
chr1	151831059	151831059	Promoter (<=1kb)	2	ENSG00000143365	691	6097	RORC
chr1	151832872	151832872	Promoter (1-2kb)	2	ENSG00000143365	-1027	6097	RORC
chr1	151840030	151840030	Promoter (<=1kb)	2	ENSG00000225556	527	100191040	C2CD4D
chr1	151860887	151860887	Distal Intergenic	2	ENSG00000196407	-7175	284486	THEM5
chr1	151909848	151909848	Promoter (<=1kb)	2	ENSG00000159445	-211	117145	THEM4
chr1	151970855	151970855	Distal Intergenic	2	ENSG00000223810	-19943	391099	KRT8P28
chr1	151989776	151989776	Promoter (2-3kb)	2	ENSG00000197747	2802	6281	S100A10
chr1	151993630	151993630	Promoter (<=1kb)	2	ENSG00000197747	194	6281	S100A10
chr1	152034992	152034992	Promoter (2-3kb)	2	ENSG00000163191	2012	6282	S100A11
chr1	152035691	152035691	Promoter (1-2kb)	2	ENSG00000163191	1313	6282	S100A11
chr1	152036567	152036567	Promoter (<=1kb)	2	ENSG00000163191	437	6282	S100A11
chr1	152047624	152047624	Promoter (<=1kb)	2	ENSG00000163191	283	6282	S100A11
chr1	152110910	152110910	Exon (ENST00000368804.5/ENSG00000159450.12, exon 2 of 2)	2	ENSG00000159450	3170	7062	TCHH
chr1	152742918	152742918	Promoter (1-2kb)	1	ENSG00000233819	-1381	450208	LCEP1
chr1	152743755	152743755	Promoter (<=1kb)	1	ENSG00000233819	-544	450208	LCEP1
chr1	152744445	152744445	Promoter (<=1kb)	1	ENSG00000233819	146	450208	LCEP1
chr1	153123296	153123296	Distal Intergenic	2	ENSG00000244094	-9780	6705	SPRR2F
chr1	153327308	153327308	Distal Intergenic	1	ENSG00000207321	-4314	106479637	RNU6-160P
chr1	153364808	153364808	Distal Intergenic	1	ENSG00000163220	6954	6280	S100A9
chr1	153365890	153365890	Distal Intergenic	1	ENSG00000163220	8036	6280	S100A9
chr1	153515768	153515768	Distal Intergenic	2	ENSG00000263841	-15004	106480934	RN7SL44P
chr1	153516290	153516290	Distal Intergenic	2	ENSG00000263841	-15526	106480934	RN7SL44P
chr1	153520062	153520062	Distal Intergenic	1	ENSG00000238279	-13541	NA	NA
chr1	153520900	153520900	Distal Intergenic	1	ENSG00000238279	-12703	NA	NA
chr1	153522091	153522091	Distal Intergenic	1	ENSG00000238279	-11512	NA	NA
chr1	153536386	153536386	Promoter (<=1kb)	2	ENSG00000197956	-142	6277	S100A6
chr1	153544948	153544948	Promoter (<=1kb)	2	ENSG00000196154	115	6275	S100A4
chr1	153545409	153545409	Promoter (<=1kb)	2	ENSG00000196154	-312	6275	S100A4
chr1	153566512	153566512	Promoter (<=1kb)	2	ENSG00000196754	243	6273	S100A2
chr1	153568497	153568497	Promoter (<=1kb)	2	ENSG00000196754	-607	6273	S100A2
chr1	153608585	153608585	Promoter (<=1kb)	2	ENSG00000188643	-263	140576	S100A16
chr1	153615564	153615564	Promoter (<=1kb)	2	ENSG00000189334	374	57402	S100A14
chr1	153616503	153616503	Promoter (<=1kb)	2	ENSG00000189334	-178	57402	S100A14
chr1	153626596	153626596	Promoter (<=1kb)	2	ENSG00000189171	452	6284	S100A13
chr1	153627282	153627282	Promoter (<=1kb)	2	ENSG00000189171	-14	6284	S100A13
chr1	153634255	153634255	Promoter (<=1kb)	2	ENSG00000271853	85	NA	NA
chr1	153635105	153635105	Promoter (<=1kb)	2	ENSG00000272030	-708	NA	NA
chr1	153658834	153658834	Promoter (<=1kb)	1	ENSG00000143553	107	23557	SNAPIN
chr1	153670771	153670771	Promoter (<=1kb)	2	ENSG00000143621	211	3608	ILF2
chr1	153727564	153727564	Promoter (<=1kb)	1	ENSG00000143624	-486	65123	INTS3
chr1	153728261	153728261	Promoter (<=1kb)	1	ENSG00000143624	170	65123	INTS3
chr1	153775833	153775833	Promoter (<=1kb)	1	ENSG00000143554	83	11000	SLC27A3
chr1	153783584	153783584	Promoter (2-3kb)	2	ENSG00000207039	2237	NA	NA
chr1	153922654	153922654	Promoter (<=1kb)	2	ENSG00000143614	88	57459	GATAD2B
chr1	153923391	153923391	Promoter (<=1kb)	2	ENSG00000143614	-31	57459	GATAD2B
chr1	153946356	153946356	Promoter (<=1kb)	2	ENSG00000198837	362	9909	DENND4B
chr1	153958440	153958440	Promoter (<=1kb)	2	ENSG00000160741	124	200186	CRTC2
chr1	153963436	153963436	Promoter (<=1kb)	2	ENSG00000143570	26	27173	SLC39A1
chr1	153965375	153965375	Promoter (1-2kb)	1	ENSG00000282386	1014	NA	NA
chr1	153968588	153968588	Promoter (<=1kb)	1	ENSG00000143578	278	148327	CREB3L4
chr1	153977434	153977434	Promoter (<=1kb)	2	ENSG00000143543	-40	10899	JTB
chr1	153986116	153986116	Promoter (<=1kb)	2	ENSG00000143545	130	5872	RAB13
chr1	153990915	153990915	Promoter (<=1kb)	1	ENSG00000177954	-6	6232	RPS27
chr1	154183003	154183003	Promoter (<=1kb)	2	ENSG00000143549	39	7170	TPM3
chr1	154183578	154183578	Promoter (<=1kb)	2	ENSG00000143549	238	7170	TPM3
chr1	154190319	154190319	Promoter (1-2kb)	2	ENSG00000143549	1629	7170	TPM3
chr1	154191262	154191262	Promoter (<=1kb)	2	ENSG00000143549	686	7170	TPM3
chr1	154192030	154192030	Promoter (<=1kb)	2	ENSG00000143549	28	7170	TPM3
chr1	154220416	154220416	Promoter (<=1kb)	2	ENSG00000143612	117	25912	C1orf43
chr1	154221221	154221221	Promoter (<=1kb)	1	ENSG00000143569	-107	9898	UBAP2L
chr1	154272825	154272825	Promoter (<=1kb)	1	ENSG00000143575	-43	10456	HAX1
chr1	154325785	154325785	Promoter (<=1kb)	1	ENSG00000143515	180	57198	ATP8B2
chr1	154328417	154328417	Promoter (<=1kb)	1	ENSG00000143515	-382	57198	ATP8B2
chr1	154328961	154328961	Promoter (<=1kb)	1	ENSG00000143515	162	57198	ATP8B2
chr1	154334049	154334049	Promoter (2-3kb)	1	ENSG00000143515	2562	57198	ATP8B2
chr1	154335082	154335082	Intron (ENST00000368489.6/ENSG00000143515.19, intron 11 of 27)	1	ENSG00000143515	3595	57198	ATP8B2
chr1	154335520	154335520	Intron (ENST00000368489.6/ENSG00000143515.19, intron 11 of 27)	1	ENSG00000238365	-3223	100151652	RNU7-57P
chr1	154352700	154352700	Distal Intergenic	1	ENSG00000143515	6085	57198	ATP8B2
chr1	154353237	154353237	Distal Intergenic	1	ENSG00000143515	6622	57198	ATP8B2
chr1	154405553	154405553	Promoter (<=1kb)	1	ENSG00000160712	-62	3570	IL6R
chr1	154408571	154408571	Promoter (2-3kb)	2	ENSG00000228013	-2007	101928101	IL6R-AS1
chr1	154418832	154418832	Intron (ENST00000622330.4/ENSG00000160712.13, intron 1 of 6)	2	ENSG00000228264	-3695	100422411	PSMD8P1
chr1	154558426	154558426	Promoter (<=1kb)	2	ENSG00000160714	236	55585	UBE2Q1
chr1	154608062	154608062	Promoter (<=1kb)	2	ENSG00000160710	52	103	ADAR
chr1	154608735	154608735	Promoter (<=1kb)	2	ENSG00000160710	62	103	ADAR
chr1	154627816	154627816	Promoter (<=1kb)	2	ENSG00000160710	96	103	ADAR
chr1	154936830	154936830	Promoter (<=1kb)	2	ENSG00000163344	-111	10654	PMVK
chr1	154941773	154941773	Distal Intergenic	1	ENSG00000270361	4403	NA	NA
chr1	154961965	154961965	Promoter (<=1kb)	2	ENSG00000163348	71	90780	PYGO2
chr1	154971302	154971302	Promoter (<=1kb)	2	ENSG00000160691	-555	6464	SHC1
chr1	154973142	154973142	Promoter (1-2kb)	2	ENSG00000160691	1194	6464	SHC1
chr1	154974180	154974180	Promoter (<=1kb)	2	ENSG00000160691	156	6464	SHC1
chr1	154975603	154975603	Promoter (<=1kb)	1	ENSG00000173207	64	1163	CKS1B
chr1	154983920	154983920	Promoter (<=1kb)	1	ENSG00000160688	489	80308	FLAD1
chr1	155001932	155001932	Promoter (<=1kb)	1	ENSG00000160685	-698	51043	ZBTB7B
chr1	155008930	155008930	Intron (ENST00000417934.6/ENSG00000160685.13, intron 1 of 4)	1	ENSG00000160685	-5518	51043	ZBTB7B
chr1	155013659	155013659	Promoter (<=1kb)	1	ENSG00000160685	-789	51043	ZBTB7B
chr1	155017591	155017591	3' UTR	1	ENSG00000160685	3143	51043	ZBTB7B
chr1	155044796	155044796	Promoter (1-2kb)	2	ENSG00000232093	1322	NA	NA
chr1	155050933	155050933	Promoter (<=1kb)	1	ENSG00000143537	-13	8751	ADAM15
chr1	155051646	155051646	Promoter (<=1kb)	1	ENSG00000143537	292	8751	ADAM15
chr1	155063166	155063166	Promoter (<=1kb)	1	ENSG00000243364	-571	1945	EFNA4
chr1	155064116	155064116	Promoter (<=1kb)	1	ENSG00000243364	355	1945	EFNA4
chr1	155078970	155078970	Promoter (<=1kb)	1	ENSG00000143590	133	1944	EFNA3
chr1	155080702	155080702	Promoter (1-2kb)	1	ENSG00000143590	1865	1944	EFNA3
chr1	155083027	155083027	Promoter (2-3kb)	1	ENSG00000143590	-2489	1944	EFNA3
chr1	155085030	155085030	Promoter (<=1kb)	1	ENSG00000143590	-486	1944	EFNA3
chr1	155085846	155085846	Promoter (<=1kb)	1	ENSG00000143590	324	1944	EFNA3
chr1	155091245	155091245	Distal Intergenic	1	ENSG00000143590	5723	1944	EFNA3
chr1	155117013	155117013	Distal Intergenic	1	ENSG00000202027	-3477	NA	NA
chr1	155118096	155118096	Promoter (2-3kb)	1	ENSG00000202027	-2394	NA	NA
chr1	155119662	155119662	Promoter (<=1kb)	1	ENSG00000202027	-828	NA	NA
chr1	155120757	155120757	Promoter (<=1kb)	1	ENSG00000202027	267	NA	NA
chr1	155123215	155123215	Promoter (2-3kb)	1	ENSG00000202027	2725	NA	NA
chr1	155127576	155127576	Promoter (<=1kb)	1	ENSG00000169242	-300	1942	EFNA1
chr1	155136276	155136276	Promoter (<=1kb)	1	ENSG00000169241	-40	55974	SLC50A1
chr1	155140348	155140348	Promoter (<=1kb)	2	ENSG00000179085	59	54344	DPM3
chr1	155167612	155167612	Distal Intergenic	2	ENSG00000163463	5165	200185	KRTCAP2
chr1	155173132	155173132	Promoter (<=1kb)	2	ENSG00000163463	106	200185	KRTCAP2
chr1	155174239	155174239	Promoter (<=1kb)	1	ENSG00000163462	330	80128	TRIM46
chr1	155177130	155177130	Promoter (2-3kb)	1	ENSG00000163462	2376	80128	TRIM46
chr1	155188476	155188476	Promoter (<=1kb)	2	ENSG00000185499	-125	4582	MUC1
chr1	155192099	155192099	Promoter (<=1kb)	2	ENSG00000185499	768	4582	MUC1
chr1	155193285	155193285	Promoter (<=1kb)	2	ENSG00000185499	-369	4582	MUC1
chr1	155195089	155195089	Promoter (<=1kb)	1	ENSG00000231064	85	NA	NA
chr1	155208872	155208872	Promoter (<=1kb)	1	ENSG00000173171	75	4580	MTX1
chr1	155225756	155225756	Promoter (1-2kb)	2	ENSG00000160766	1666	2630	GBAP1
chr1	155227931	155227931	Promoter (<=1kb)	2	ENSG00000160766	-509	2630	GBAP1
chr1	155245078	155245078	Promoter (<=1kb)	2	ENSG00000177628	-379	2629	GBA
chr1	155255351	155255351	Promoter (<=1kb)	2	ENSG00000160767	132	10712	FAM189B
chr1	155262101	155262101	Promoter (<=1kb)	2	ENSG00000116521	126	10067	SCAMP3
chr1	155273309	155273309	Promoter (<=1kb)	2	ENSG00000176444	20	1196	CLK2
chr1	155277645	155277645	Promoter (<=1kb)	1	ENSG00000143630	-54	57657	HCN3
chr1	155308422	155308422	Promoter (<=1kb)	1	ENSG00000160752	-326	2224	FDPS
chr1	155309180	155309180	Promoter (<=1kb)	1	ENSG00000160752	195	2224	FDPS
chr1	155309886	155309886	Promoter (<=1kb)	1	ENSG00000160752	901	2224	FDPS
chr1	155324062	155324062	Promoter (<=1kb)	2	ENSG00000225855	106	284618	RUSC1-AS1
chr1	155324784	155324784	Promoter (<=1kb)	1	ENSG00000160753	207	23623	RUSC1
chr1	155562983	155562983	Promoter (<=1kb)	2	ENSG00000116539	109	55870	ASH1L
chr1	155609911	155609911	Promoter (<=1kb)	1	ENSG00000125459	-294	55154	MSTO1
chr1	155650945	155650945	Intron (ENST00000500626.2/ENSG00000246203.2, intron 1 of 8)	2	ENSG00000246203	9300	NA	NA
chr1	155688473	155688473	Promoter (<=1kb)	2	ENSG00000163374	2	55249	YY1AP1
chr1	155829375	155829375	Intron (ENST00000368331.6/ENSG00000116580.19, intron 2 of 31)	2	ENSG00000116580	-7855	54856	GON4L
chr1	155830236	155830236	Intron (ENST00000368331.6/ENSG00000116580.19, intron 2 of 31)	2	ENSG00000116580	-8716	54856	GON4L
chr1	155911213	155911213	Promoter (<=1kb)	2	ENSG00000143622	131	6016	RIT1
chr1	155934271	155934271	Promoter (<=1kb)	2	ENSG00000132680	102	22889	KHDC4
chr1	155934775	155934775	Promoter (<=1kb)	2	ENSG00000132680	-362	22889	KHDC4
chr1	155978376	155978376	Promoter (<=1kb)	2	ENSG00000116584	51	9181	ARHGEF2
chr1	155979638	155979638	Promoter (<=1kb)	2	ENSG00000116584	-525	9181	ARHGEF2
chr1	156020698	156020698	Promoter (<=1kb)	2	ENSG00000163479	91	6746	SSR2
chr1	156054127	156054127	Promoter (<=1kb)	2	ENSG00000160803	-329	56893	UBQLN4
chr1	156061330	156061330	Promoter (<=1kb)	1	ENSG00000132698	-53	57111	RAB25
chr1	156082168	156082168	Promoter (<=1kb)	2	ENSG00000254726	297	92312	MEX3A
chr1	156083032	156083032	Promoter (<=1kb)	1	ENSG00000160789	401	4000	LMNA
chr1	156103619	156103619	Intron (ENST00000502751.5/ENSG00000160789.24, intron 2 of 3)	1	ENSG00000160789	-3039	4000	LMNA
chr1	156106294	156106294	Promoter (<=1kb)	1	ENSG00000160789	-364	4000	LMNA
chr1	156114472	156114472	Promoter (<=1kb)	1	ENSG00000160789	221	4000	LMNA
chr1	156115752	156115752	Promoter (1-2kb)	1	ENSG00000160789	1030	4000	LMNA
chr1	156122969	156122969	Promoter (<=1kb)	1	ENSG00000160789	-173	4000	LMNA
[truncated: 36,974 more rows]

## Sheet: Table-S2-ER-ChIP-seq
seqnames	start	end	annotation	geneStrand	geneId	distanceToTSS	ENTREZID	SYMBOL
chr1	180917	180917	Promoter (1-2kb)	1	ENSG00000279928	-1779	NA	NA
chr1	845810	845810	Exon (ENST00000669922.1/ENSG00000228794.10, exon 3 of 3)	1	ENSG00000228794	-5538	643837	LINC01128
chr1	921157	921157	Promoter (<=1kb)	2	ENSG00000223764	-141	100130417	LINC02593
chr1	933267	933267	Promoter (2-3kb)	1	ENSG00000187634	2955	148398	SAMD11
chr1	938565	938565	Promoter (<=1kb)	1	ENSG00000187634	-710	148398	SAMD11
chr1	940392	940392	Promoter (<=1kb)	1	ENSG00000187634	46	148398	SAMD11
chr1	940654	940654	Promoter (<=1kb)	1	ENSG00000187634	308	148398	SAMD11
chr1	941961	941961	Promoter (<=1kb)	1	ENSG00000187634	-142	148398	SAMD11
chr1	946193	946193	Promoter (<=1kb)	2	ENSG00000188976	-631	26155	NOC2L
chr1	966505	966505	Promoter (<=1kb)	1	ENSG00000187583	3	84069	PLEKHN1
chr1	974939	974939	Promoter (1-2kb)	1	ENSG00000187583	1427	84069	PLEKHN1
chr1	976361	976361	Promoter (<=1kb)	2	ENSG00000187642	280	84808	PERM1
chr1	978418	978418	Promoter (1-2kb)	2	ENSG00000187642	-1777	84808	PERM1
chr1	995959	995959	Promoter (2-3kb)	2	ENSG00000272512	2092	NA	NA
chr1	1000300	1000300	Promoter (<=1kb)	2	ENSG00000188290	-128	57801	HES4
chr1	1019898	1019898	Promoter (<=1kb)	1	ENSG00000188157	-222	375790	AGRN
chr1	1021641	1021641	Promoter (1-2kb)	1	ENSG00000188157	1518	375790	AGRN
chr1	1054291	1054291	Promoter (<=1kb)	1	ENSG00000242590	-742	NA	NA
chr1	1068675	1068675	Exon (ENST00000412397.2/ENSG00000217801.10, exon 9 of 10)	1	ENSG00000217801	4157	100288175	LOC100288175
chr1	1070087	1070087	Distal Intergenic	2	ENSG00000237330	4219	401934	RNF223
chr1	1072728	1072728	Promoter (1-2kb)	2	ENSG00000237330	1578	401934	RNF223
chr1	1073843	1073843	Promoter (<=1kb)	2	ENSG00000237330	463	401934	RNF223
chr1	1079582	1079582	Distal Intergenic	2	ENSG00000131591	4490	54991	C1orf159
chr1	1124918	1124918	Distal Intergenic	2	ENSG00000131591	-8557	54991	C1orf159
chr1	1132830	1132830	Distal Intergenic	1	ENSG00000223823	-4187	254099	LINC01342
chr1	1136654	1136654	Promoter (<=1kb)	1	ENSG00000223823	-363	254099	LINC01342
chr1	1145486	1145486	Distal Intergenic	1	ENSG00000223823	8469	254099	LINC01342
chr1	1156986	1156986	Distal Intergenic	1	ENSG00000207730	-10118	406984	MIR200B
chr1	1157653	1157653	Distal Intergenic	1	ENSG00000207730	-9451	406984	MIR200B
chr1	1162975	1162975	Distal Intergenic	1	ENSG00000207730	-4129	406984	MIR200B
chr1	1206671	1206671	Promoter (<=1kb)	2	ENSG00000186891	-79	8784	TNFRSF18
chr1	1237152	1237152	Distal Intergenic	1	ENSG00000176022	4915	126792	B3GALT6
chr1	1239698	1239698	Distal Intergenic	2	ENSG00000184163	3460	388581	C1QTNF12
chr1	1272771	1272771	Promoter (<=1kb)	2	ENSG00000160087	700	118424	UBE2J2
chr1	1291465	1291465	Exon (ENST00000379116.10/ENSG00000162572.21, exon 18 of 18)	2	ENSG00000131584	3543	116983	ACAP3
chr1	1293893	1293893	Promoter (1-2kb)	2	ENSG00000131584	1115	116983	ACAP3
chr1	1300625	1300625	Promoter (1-2kb)	2	ENSG00000131584	-1008	116983	ACAP3
chr1	1303406	1303406	Promoter (<=1kb)	2	ENSG00000131584	-146	116983	ACAP3
chr1	1309310	1309310	Promoter (<=1kb)	1	ENSG00000169972	75	126789	PUSL1
chr1	1310827	1310827	Promoter (1-2kb)	2	ENSG00000131584	-1218	116983	ACAP3
chr1	1325245	1325245	Promoter (<=1kb)	1	ENSG00000224051	4	80772	CPTP
chr1	1344360	1344360	Intron (ENST00000378891.9/ENSG00000107404.20, intron 1 of 14)	2	ENSG00000107404	-3995	1855	DVL1
chr1	1344953	1344953	Intron (ENST00000378891.9/ENSG00000107404.20, intron 1 of 14)	2	ENSG00000107404	4002	1855	DVL1
chr1	1360310	1360310	Promoter (1-2kb)	2	ENSG00000162576	1467	54587	MXRA8
chr1	1375155	1375155	Promoter (<=1kb)	2	ENSG00000175756	2	54998	AURKAIP1
chr1	1380624	1380624	Promoter (1-2kb)	1	ENSG00000223663	1958	107075246	NDUFB4P8
chr1	1433211	1433211	Promoter (1-2kb)	2	ENSG00000225285	1277	NA	NA
chr1	1555185	1555185	Intron (ENST00000291386.4/ENSG00000160075.12, intron 2 of 4)	2	ENSG00000160075	-8698	29101	SSU72
chr1	1618593	1618593	Promoter (1-2kb)	1	ENSG00000197530	1016	142678	MIB2
chr1	1663463	1663463	3' UTR	1	ENSG00000272004	4138	NA	NA
chr1	1676833	1676833	5' UTR	1	ENSG00000269737	3558	NA	NA
chr1	1678497	1678497	Intron (ENST00000614300.4/ENSG00000189339.12, intron 2 of 6)	1	ENSG00000269737	5222	NA	NA
chr1	1678899	1678899	Intron (ENST00000614300.4/ENSG00000189339.12, intron 2 of 6)	1	ENSG00000269737	5624	NA	NA
chr1	1680770	1680770	Intron (ENST00000614300.4/ENSG00000189339.12, intron 2 of 6)	1	ENSG00000269737	7495	NA	NA
chr1	1686543	1686543	Intron (ENST00000614300.4/ENSG00000189339.12, intron 2 of 6)	2	ENSG00000189339	6166	728661	SLC35E2B
chr1	1721506	1721506	Promoter (<=1kb)	2	ENSG00000008128	149	728642	CDK11A
chr1	1739691	1739691	Promoter (<=1kb)	2	ENSG00000215790	-134	9906	SLC35E2A
chr1	1759236	1759236	Promoter (<=1kb)	2	ENSG00000008130	-661	65220	NADK
chr1	1759833	1759833	Promoter (1-2kb)	2	ENSG00000008130	-1258	65220	NADK
chr1	1763100	1763100	Intron (ENST00000341426.9/ENSG00000008130.15, intron 2 of 11)	2	ENSG00000008130	-4525	65220	NADK
chr1	1767397	1767397	Intron (ENST00000341426.9/ENSG00000008130.15, intron 1 of 11)	2	ENSG00000008130	-8822	65220	NADK
chr1	1793659	1793659	Promoter (<=1kb)	2	ENSG00000078369	538	2782	GNB1
chr1	1794748	1794748	Promoter (<=1kb)	2	ENSG00000078369	-551	2782	GNB1
chr1	1834137	1834137	Promoter (1-2kb)	2	ENSG00000078369	-1852	2782	GNB1
chr1	1853763	1853763	Intron (ENST00000610897.4/ENSG00000078369.18, intron 1 of 10)	2	ENSG00000078369	-21478	2782	GNB1
chr1	1855876	1855876	Intron (ENST00000610897.4/ENSG00000078369.18, intron 1 of 10)	2	ENSG00000078369	-23591	2782	GNB1
chr1	1859460	1859460	Intron (ENST00000610897.4/ENSG00000078369.18, intron 1 of 10)	2	ENSG00000078369	-27175	2782	GNB1
chr1	1881487	1881487	Intron (ENST00000610897.4/ENSG00000078369.18, intron 1 of 10)	2	ENSG00000078369	8914	2782	GNB1
chr1	1894368	1894368	Promoter (2-3kb)	1	ENSG00000231050	2897	105378949	GNB1-DT
chr1	1894793	1894793	Distal Intergenic	1	ENSG00000231050	3322	105378949	GNB1-DT
chr1	1906399	1906399	Distal Intergenic	1	ENSG00000169885	-8709	163688	CALML6
chr1	1907281	1907281	Distal Intergenic	1	ENSG00000169885	-7827	163688	CALML6
chr1	1947656	1947656	Intron (ENST00000642590.1/ENSG00000142609.19, intron 4 of 24)	2	ENSG00000142609	12318	85452	CFAP74
chr1	1984747	1984747	Exon (ENST00000378592.1/ENSG00000142609.19, exon 7 of 7)	2	ENSG00000142609	6182	85452	CFAP74
chr1	2001964	2001964	Promoter (1-2kb)	2	ENSG00000142609	1750	85452	CFAP74
chr1	2022218	2022218	Promoter (<=1kb)	1	ENSG00000187730	-97	2563	GABRD
chr1	2032301	2032301	Distal Intergenic	1	ENSG00000187730	3382	2563	GABRD
chr1	2042927	2042927	Distal Intergenic	2	ENSG00000226969	6724	105378591	PRKCZ-DT
chr1	2046634	2046634	Distal Intergenic	2	ENSG00000226969	3017	105378591	PRKCZ-DT
chr1	2047390	2047390	Promoter (2-3kb)	2	ENSG00000226969	2261	105378591	PRKCZ-DT
chr1	2105229	2105229	Promoter (<=1kb)	1	ENSG00000067606	490	5590	PRKCZ
chr1	2135602	2135602	Promoter (<=1kb)	1	ENSG00000067606	340	5590	PRKCZ
chr1	2139273	2139273	Intron (ENST00000378567.8/ENSG00000067606.17, intron 5 of 17)	1	ENSG00000067606	4011	5590	PRKCZ
chr1	2208511	2208511	Promoter (<=1kb)	2	ENSG00000162585	-778	199990	FAAP20
chr1	2211037	2211037	Promoter (1-2kb)	1	ENSG00000234396	-1486	NA	NA
chr1	2243555	2243555	Intron (ENST00000378536.5/ENSG00000157933.10, intron 1 of 6)	1	ENSG00000157933	-4441	6497	SKI
chr1	2258879	2258879	Intron (ENST00000378536.5/ENSG00000157933.10, intron 1 of 6)	1	ENSG00000157933	10883	6497	SKI
chr1	2284377	2284377	Intron (ENST00000378536.5/ENSG00000157933.10, intron 1 of 6)	1	ENSG00000157933	-19269	6497	SKI
chr1	2350950	2350950	Promoter (<=1kb)	2	ENSG00000269896	907	100129534	LOC100129534
chr1	2404609	2404609	Promoter (2-3kb)	1	ENSG00000157916	2658	11079	RER1
chr1	2411921	2411921	Promoter (<=1kb)	2	ENSG00000157911	535	5192	PEX10
chr1	2441877	2441877	Intron (ENST00000609981.5/ENSG00000149527.18, intron 2 of 3)	1	ENSG00000149527	15897	9651	PLCH2
chr1	2448093	2448093	Intron (ENST00000609981.5/ENSG00000149527.18, intron 2 of 3)	1	ENSG00000149527	-19366	9651	PLCH2
chr1	2475222	2475222	Promoter (1-2kb)	1	ENSG00000149527	-1067	9651	PLCH2
chr1	2475686	2475686	Promoter (<=1kb)	1	ENSG00000149527	-603	9651	PLCH2
chr1	2478279	2478279	Promoter (<=1kb)	1	ENSG00000149527	-811	9651	PLCH2
chr1	2492191	2492191	Promoter (1-2kb)	2	ENSG00000224387	1067	NA	NA
chr1	2529469	2529469	Promoter (<=1kb)	1	ENSG00000272449	-595	NA	NA
chr1	2535196	2535196	Intron (ENST00000644246.1/ENSG00000272449.2, intron 1 of 1)	2	ENSG00000197921	-4933	388585	HES5
chr1	2537488	2537488	Intron (ENST00000644246.1/ENSG00000272449.2, intron 1 of 1)	2	ENSG00000197921	-7225	388585	HES5
chr1	2557089	2557089	Promoter (<=1kb)	2	ENSG00000238164	-58	NA	NA
chr1	2580978	2580978	Promoter (<=1kb)	1	ENSG00000228037	-582	100996583	LOC100996583
chr1	2587001	2587001	Promoter (<=1kb)	1	ENSG00000157870	-41	127281	PRXL2B
chr1	2589182	2589182	Promoter (<=1kb)	1	ENSG00000157870	588	127281	PRXL2B
chr1	2589717	2589717	Promoter (1-2kb)	1	ENSG00000157870	1123	127281	PRXL2B
chr1	2811241	2811241	Promoter (1-2kb)	2	ENSG00000233234	1451	NA	NA
chr1	2866491	2866491	Distal Intergenic	2	ENSG00000231630	-51493	NA	NA
chr1	2868694	2868694	Distal Intergenic	2	ENSG00000231630	-53696	NA	NA
chr1	3086049	3086049	Intron (ENST00000511072.5/ENSG00000142611.17, intron 1 of 15)	1	ENSG00000142611	16838	63976	PRDM16
chr1	3116689	3116689	Intron (ENST00000511072.5/ENSG00000142611.17, intron 1 of 15)	1	ENSG00000283572	-11286	100422968	MIR4251
chr1	3127250	3127250	Promoter (<=1kb)	1	ENSG00000283572	-725	100422968	MIR4251
chr1	3132899	3132899	Promoter (<=1kb)	2	ENSG00000226286	810	NA	NA
chr1	3133979	3133979	Promoter (<=1kb)	2	ENSG00000226286	-270	NA	NA
chr1	3165299	3165299	Intron (ENST00000511072.5/ENSG00000142611.17, intron 1 of 15)	2	ENSG00000226286	-31590	NA	NA
chr1	3213818	3213818	Intron (ENST00000511072.5/ENSG00000142611.17, intron 2 of 15)	1	ENSG00000279839	7830	NA	NA
chr1	3261747	3261747	Intron (ENST00000511072.5/ENSG00000142611.17, intron 3 of 15)	1	ENSG00000142611	17615	63976	PRDM16
chr1	3335594	3335594	Intron (ENST00000511072.5/ENSG00000142611.17, intron 3 of 15)	2	ENSG00000287828	-12445	NA	NA
chr1	3337481	3337481	Intron (ENST00000511072.5/ENSG00000142611.17, intron 3 of 15)	2	ENSG00000287828	-14332	NA	NA
chr1	3338460	3338460	Intron (ENST00000511072.5/ENSG00000142611.17, intron 3 of 15)	2	ENSG00000287828	-15311	NA	NA
chr1	3350464	3350464	Intron (ENST00000511072.5/ENSG00000142611.17, intron 3 of 15)	2	ENSG00000286518	23464	NA	NA
chr1	3352051	3352051	Intron (ENST00000511072.5/ENSG00000142611.17, intron 3 of 15)	2	ENSG00000286518	21877	NA	NA
chr1	3359787	3359787	Intron (ENST00000511072.5/ENSG00000142611.17, intron 3 of 15)	2	ENSG00000286518	14141	NA	NA
chr1	3434584	3434584	3' UTR	1	ENSG00000142611	9368	63976	PRDM16
chr1	3453531	3453531	Promoter (1-2kb)	1	ENSG00000130762	-1134	27237	ARHGEF16
chr1	3455574	3455574	Promoter (<=1kb)	1	ENSG00000130762	909	27237	ARHGEF16
chr1	3460257	3460257	Intron (ENST00000378378.9/ENSG00000130762.15, intron 1 of 14)	1	ENSG00000130762	5592	27237	ARHGEF16
chr1	3463986	3463986	Promoter (2-3kb)	1	ENSG00000130762	-2019	27237	ARHGEF16
chr1	3471680	3471680	Promoter (<=1kb)	1	ENSG00000130762	56	27237	ARHGEF16
chr1	3482455	3482455	Distal Intergenic	1	ENSG00000272088	-4791	NA	NA
chr1	3493060	3493060	Promoter (<=1kb)	2	ENSG00000162591	426	1953	MEGF6
chr1	3503233	3503233	Intron (ENST00000356575.9/ENSG00000162591.16, intron 17 of 36)	2	ENSG00000162591	-6516	1953	MEGF6
chr1	3543191	3543191	Intron (ENST00000356575.9/ENSG00000162591.16, intron 4 of 36)	2	ENSG00000162591	-11743	1953	MEGF6
chr1	3543705	3543705	Intron (ENST00000356575.9/ENSG00000162591.16, intron 4 of 36)	2	ENSG00000162591	-12257	1953	MEGF6
chr1	3547449	3547449	Intron (ENST00000356575.9/ENSG00000162591.16, intron 4 of 36)	2	ENSG00000207776	13341	693135	MIR551A
chr1	3553630	3553630	Intron (ENST00000356575.9/ENSG00000162591.16, intron 4 of 36)	2	ENSG00000207776	7160	693135	MIR551A
chr1	3555414	3555414	Intron (ENST00000356575.9/ENSG00000162591.16, intron 4 of 36)	2	ENSG00000207776	5376	693135	MIR551A
chr1	3587423	3587423	Intron (ENST00000356575.9/ENSG00000162591.16, intron 3 of 36)	2	ENSG00000162591	23854	1953	MEGF6
chr1	3599365	3599365	Intron (ENST00000356575.9/ENSG00000162591.16, intron 2 of 36)	2	ENSG00000162591	11912	1953	MEGF6
chr1	3602869	3602869	Intron (ENST00000356575.9/ENSG00000162591.16, intron 1 of 36)	2	ENSG00000162591	8408	1953	MEGF6
chr1	3611411	3611411	Promoter (<=1kb)	2	ENSG00000162591	97	1953	MEGF6
chr1	3640685	3640685	Promoter (1-2kb)	2	ENSG00000116213	-1060	49856	WRAP73
chr1	3652530	3652530	Promoter (<=1kb)	1	ENSG00000078900	10	7161	TP73
chr1	3654798	3654798	Promoter (2-3kb)	2	ENSG00000116213	-2037	49856	WRAP73
chr1	3669013	3669013	Promoter (<=1kb)	2	ENSG00000227589	-241	NA	NA
chr1	3677440	3677440	Intron (ENST00000378295.9/ENSG00000078900.15, intron 1 of 13)	1	ENSG00000078900	-4926	7161	TP73
chr1	3703781	3703781	Intron (ENST00000378295.9/ENSG00000078900.15, intron 3 of 13)	1	ENSG00000078900	5723	7161	TP73
chr1	3709005	3709005	Intron (ENST00000378295.9/ENSG00000078900.15, intron 4 of 13)	2	ENSG00000235131	5293	NA	NA
chr1	3710058	3710058	Intron (ENST00000378295.9/ENSG00000078900.15, intron 4 of 13)	2	ENSG00000235131	4240	NA	NA
chr1	3711333	3711333	Promoter (2-3kb)	2	ENSG00000235131	2965	NA	NA
chr1	3739917	3739917	Promoter (2-3kb)	2	ENSG00000227372	-2042	57212	TP73-AS1
chr1	3773104	3773104	Promoter (<=1kb)	1	ENSG00000235169	279	388588	SMIM1
chr1	3774103	3774103	Promoter (1-2kb)	1	ENSG00000235169	1278	388588	SMIM1
chr1	3775139	3775139	Promoter (2-3kb)	1	ENSG00000235169	2314	388588	SMIM1
chr1	3869860	3869860	Promoter (2-3kb)	1	ENSG00000169598	2197	1677	DFFB
chr1	3900224	3900224	Promoter (<=1kb)	2	ENSG00000198912	-3	339448	C1orf174
chr1	4612340	4612340	Distal Intergenic	1	ENSG00000232596	40792	105376679	LINC01646
chr1	4659614	4659614	Intron (ENST00000378191.5/ENSG00000196581.11, intron 1 of 5)	1	ENSG00000196581	4882	55966	AJAP1
chr1	5099802	5099802	Distal Intergenic	2	ENSG00000231510	-8903	NA	NA
chr1	5108924	5108924	Distal Intergenic	2	ENSG00000231510	-18025	NA	NA
chr1	5313095	5313095	Distal Intergenic	2	ENSG00000284616	-5701	NA	NA
chr1	5373469	5373469	Distal Intergenic	2	ENSG00000284616	-66075	NA	NA
chr1	5431103	5431103	Distal Intergenic	2	ENSG00000284666	50925	NA	NA
chr1	5597328	5597328	Intron (ENST00000637702.1/ENSG00000236948.2, intron 1 of 2)	1	ENSG00000264341	33257	NA	NA
chr1	5598200	5598200	Intron (ENST00000637702.1/ENSG00000236948.2, intron 1 of 2)	1	ENSG00000264341	34129	NA	NA
chr1	5648976	5648976	Intron (ENST00000637702.1/ENSG00000236948.2, intron 1 of 2)	2	ENSG00000236948	19279	NA	NA
chr1	5717982	5717982	Distal Intergenic	2	ENSG00000236948	-49687	NA	NA
chr1	5785131	5785131	Distal Intergenic	2	ENSG00000264101	77610	100616421	MIR4689
chr1	5889731	5889731	Intron (ENST00000478423.6/ENSG00000131697.18, intron 13 of 25)	2	ENSG00000131697	-6882	261734	NPHP4
chr1	5959871	5959871	Intron (ENST00000478423.6/ENSG00000131697.18, intron 4 of 25)	1	ENSG00000069424	-31056	8514	KCNAB2
chr1	6059114	6059114	Intron (ENST00000655548.1/ENSG00000069424.15, intron 3 of 9)	1	ENSG00000069424	-6639	8514	KCNAB2
chr1	6073919	6073919	Promoter (<=1kb)	1	ENSG00000069424	504	8514	KCNAB2
chr1	6074699	6074699	Promoter (1-2kb)	1	ENSG00000069424	1284	8514	KCNAB2
chr1	6098285	6098285	3' UTR	1	ENSG00000069424	3802	8514	KCNAB2
chr1	6101218	6101218	Downstream (<=300bp)	2	ENSG00000116254	5554	26038	CHD5
chr1	6158080	6158080	Intron (ENST00000262450.8/ENSG00000116254.18, intron 3 of 41)	2	ENSG00000116254	-13976	26038	CHD5
chr1	6172735	6172735	Intron (ENST00000262450.8/ENSG00000116254.18, intron 1 of 41)	2	ENSG00000116254	7288	26038	CHD5
chr1	6205985	6205985	Promoter (<=1kb)	1	ENSG00000158286	-134	388591	RNF207
chr1	6220456	6220456	3' UTR	2	ENSG00000116237	3046	23463	ICMT
chr1	6233293	6233293	Promoter (1-2kb)	1	ENSG00000225077	-1399	NA	NA
chr1	6235382	6235382	Promoter (<=1kb)	2	ENSG00000116237	582	23463	ICMT
chr1	6256887	6256887	Intron (ENST00000377893.3/ENSG00000158292.7, intron 1 of 5)	2	ENSG00000158292	4211	387509	GPR153
chr1	6259677	6259677	Promoter (1-2kb)	2	ENSG00000158292	1421	387509	GPR153
chr1	6270146	6270146	Intron (ENST00000608083.5/ENSG00000097021.20, intron 8 of 8)	2	ENSG00000158292	-9048	387509	GPR153
chr1	6270552	6270552	Intron (ENST00000608083.5/ENSG00000097021.20, intron 8 of 8)	2	ENSG00000158292	-9454	387509	GPR153
chr1	6300657	6300657	Intron (ENST00000608083.5/ENSG00000097021.20, intron 6 of 8)	2	ENSG00000097021	-5153	11332	ACOT7
chr1	6343797	6343797	Intron (ENST00000608083.5/ENSG00000097021.20, intron 2 of 8)	2	ENSG00000097021	8452	11332	ACOT7
chr1	6353975	6353975	Promoter (1-2kb)	2	ENSG00000097021	-1726	11332	ACOT7
chr1	6356085	6356085	Intron (ENST00000608083.5/ENSG00000097021.20, intron 1 of 8)	2	ENSG00000097021	3259	11332	ACOT7
chr1	6386021	6386021	Promoter (<=1kb)	2	ENSG00000097021	-208	11332	ACOT7
chr1	6391710	6391710	Promoter (1-2kb)	2	ENSG00000097021	1651	11332	ACOT7
chr1	6393737	6393737	Promoter (<=1kb)	2	ENSG00000097021	29	11332	ACOT7
chr1	6413115	6413115	3' UTR	2	ENSG00000069812	3516	54626	HES2
chr1	6423536	6423536	Promoter (1-2kb)	2	ENSG00000069812	1134	54626	HES2
chr1	6426479	6426479	Promoter (1-2kb)	1	ENSG00000187017	1691	83715	ESPN
chr1	6431081	6431081	Promoter (1-2kb)	2	ENSG00000265392	-1185	100422975	MIR4252
chr1	6439395	6439395	Promoter (<=1kb)	1	ENSG00000187017	-983	83715	ESPN
chr1	6472014	6472014	Promoter (<=1kb)	2	ENSG00000171680	226	57449	PLEKHG5
chr1	6483283	6483283	Promoter (2-3kb)	2	ENSG00000171680	2186	57449	PLEKHG5
chr1	6513313	6513313	Intron (ENST00000377740.5/ENSG00000171680.23, intron 1 of 21)	2	ENSG00000171680	6696	57449	PLEKHG5
chr1	6611838	6611838	Promoter (1-2kb)	1	ENSG00000116273	-1893	148479	PHF13
chr1	6622883	6622883	Promoter (1-2kb)	1	ENSG00000041988	-1983	90326	THAP3
chr1	6648780	6648780	Intron (ENST00000451196.5/ENSG00000007923.16, intron 6 of 7)	2	ENSG00000007923	-3668	55735	DNAJC11
chr1	6959737	6959737	Intron (ENST00000303635.12/ENSG00000171735.19, intron 3 of 22)	2	ENSG00000237365	54542	NA	NA
chr1	6960711	6960711	Intron (ENST00000303635.12/ENSG00000171735.19, intron 3 of 22)	2	ENSG00000237365	53568	NA	NA
chr1	6963133	6963133	Intron (ENST00000303635.12/ENSG00000171735.19, intron 3 of 22)	2	ENSG00000237365	51146	NA	NA
chr1	7018893	7018893	Intron (ENST00000303635.12/ENSG00000171735.19, intron 3 of 22)	2	ENSG00000237365	-4614	NA	NA
chr1	7019725	7019725	Intron (ENST00000303635.12/ENSG00000171735.19, intron 3 of 22)	2	ENSG00000237365	-5446	NA	NA
chr1	7107018	7107018	Intron (ENST00000303635.12/ENSG00000171735.19, intron 4 of 22)	2	ENSG00000237365	-92739	NA	NA
chr1	7110499	7110499	Intron (ENST00000303635.12/ENSG00000171735.19, intron 4 of 22)	2	ENSG00000237365	-96220	NA	NA
chr1	7175802	7175802	Intron (ENST00000303635.12/ENSG00000171735.19, intron 4 of 22)	1	ENSG00000207056	-43558	106481604	RNU1-8P
chr1	7224048	7224048	Intron (ENST00000303635.12/ENSG00000171735.19, intron 4 of 22)	1	ENSG00000207056	4688	106481604	RNU1-8P
chr1	7224910	7224910	Intron (ENST00000303635.12/ENSG00000171735.19, intron 4 of 22)	1	ENSG00000207056	5550	106481604	RNU1-8P
chr1	7228856	7228856	Intron (ENST00000303635.12/ENSG00000171735.19, intron 4 of 22)	1	ENSG00000207056	9496	106481604	RNU1-8P
chr1	7283009	7283009	Intron (ENST00000303635.12/ENSG00000171735.19, intron 5 of 22)	1	ENSG00000207056	63649	106481604	RNU1-8P
chr1	7287186	7287186	Intron (ENST00000303635.12/ENSG00000171735.19, intron 5 of 22)	1	ENSG00000207056	67826	106481604	RNU1-8P
chr1	7326463	7326463	Intron (ENST00000303635.12/ENSG00000171735.19, intron 5 of 22)	1	ENSG00000237402	-42479	NA	NA
chr1	7333150	7333150	Intron (ENST00000303635.12/ENSG00000171735.19, intron 5 of 22)	1	ENSG00000237402	-35792	NA	NA
chr1	7335448	7335448	Intron (ENST00000303635.12/ENSG00000171735.19, intron 5 of 22)	1	ENSG00000237402	-33494	NA	NA
chr1	7335802	7335802	Intron (ENST00000303635.12/ENSG00000171735.19, intron 5 of 22)	1	ENSG00000237402	-33140	NA	NA
chr1	7343645	7343645	Intron (ENST00000303635.12/ENSG00000171735.19, intron 5 of 22)	1	ENSG00000237402	-25297	NA	NA
chr1	7388292	7388292	Promoter (1-2kb)	2	ENSG00000237728	1127	102725193	CAMTA1-AS2
chr1	7440700	7440700	Promoter (<=1kb)	2	ENSG00000225126	854	NA	NA
chr1	7447993	7447993	Intron (ENST00000303635.12/ENSG00000171735.19, intron 5 of 22)	2	ENSG00000225126	-6439	NA	NA
chr1	7526777	7526777	Intron (ENST00000303635.12/ENSG00000171735.19, intron 6 of 22)	2	ENSG00000225126	-85223	NA	NA
chr1	7540990	7540990	Intron (ENST00000303635.12/ENSG00000171735.19, intron 6 of 22)	2	ENSG00000225126	-99436	NA	NA
chr1	7590027	7590027	Intron (ENST00000303635.12/ENSG00000171735.19, intron 6 of 22)	2	ENSG00000270171	104817	NA	NA
chr1	7645739	7645739	Intron (ENST00000303635.12/ENSG00000171735.19, intron 7 of 22)	2	ENSG00000270171	49105	NA	NA
chr1	7771156	7771156	Promoter (<=1kb)	1	ENSG00000049245	-140	9341	VAMP3
chr1	7784609	7784609	Promoter (<=1kb)	1	ENSG00000049246	-94	8863	PER3
chr1	7954087	7954087	Promoter (<=1kb)	1	ENSG00000116288	-204	11315	PARK7
chr1	7961772	7961772	Promoter (<=1kb)	1	ENSG00000116288	24	11315	PARK7
chr1	8015243	8015243	Promoter (<=1kb)	2	ENSG00000116285	390	54206	ERRFI1
chr1	8025065	8025065	Promoter (1-2kb)	2	ENSG00000116285	1218	54206	ERRFI1
chr1	8026354	8026354	Promoter (<=1kb)	2	ENSG00000116285	-45	54206	ERRFI1
chr1	8058548	8058548	Promoter (<=1kb)	2	ENSG00000232848	-85	NA	NA
chr1	8077411	8077411	Intron (ENST00000445300.1/ENSG00000238290.1, intron 2 of 2)	2	ENSG00000232848	-18948	NA	NA
chr1	8094697	8094697	Intron (ENST00000445300.1/ENSG00000238290.1, intron 2 of 2)	2	ENSG00000232848	-36234	NA	NA
chr1	8120790	8120790	Intron (ENST00000445300.1/ENSG00000238290.1, intron 2 of 2)	2	ENSG00000232848	-62327	NA	NA
chr1	8154992	8154992	Distal Intergenic	1	ENSG00000229305	-34832	100129776	LOC100129776
chr1	8182456	8182456	Distal Intergenic	1	ENSG00000229305	-7368	100129776	LOC100129776
chr1	8191434	8191434	Promoter (1-2kb)	1	ENSG00000229305	1610	100129776	LOC100129776
chr1	8194694	8194694	Distal Intergenic	1	ENSG00000229305	4870	100129776	LOC100129776
chr1	8198139	8198139	Distal Intergenic	1	ENSG00000227634	-3379	102724539	LINC01714
chr1	8200543	8200543	Promoter (<=1kb)	1	ENSG00000227634	-975	102724539	LINC01714
chr1	8202379	8202379	Promoter (<=1kb)	1	ENSG00000227634	-50	102724539	LINC01714
chr1	8202801	8202801	Promoter (<=1kb)	1	ENSG00000227634	372	102724539	LINC01714
chr1	8259334	8259334	Distal Intergenic	2	ENSG00000251977	32929	106480004	RNU6-991P
chr1	8259776	8259776	Distal Intergenic	2	ENSG00000251977	32487	106480004	RNU6-991P
chr1	8318263	8318263	Promoter (<=1kb)	1	ENSG00000162426	149	50651	SLC45A1
chr1	8343713	8343713	Intron (ENST00000471889.7/ENSG00000162426.16, intron 8 of 8)	2	ENSG00000142599	11369	473	RERE
chr1	8391392	8391392	Intron (ENST00000337907.7/ENSG00000142599.19, intron 13 of 23)	2	ENSG00000142599	-26554	473	RERE
chr1	8412722	8412722	Intron (ENST00000337907.7/ENSG00000142599.19, intron 13 of 23)	2	ENSG00000142599	10697	473	RERE
chr1	8703372	8703372	Promoter (<=1kb)	2	ENSG00000142599	-153	473	RERE
chr1	8742312	8742312	Intron (ENST00000337907.7/ENSG00000142599.19, intron 2 of 23)	1	ENSG00000234619	-8118	100270823	RPL7P11
chr1	8764103	8764103	Intron (ENST00000337907.7/ENSG00000142599.19, intron 2 of 23)	2	ENSG00000142599	-10265	473	RERE
chr1	8816964	8816964	Promoter (<=1kb)	2	ENSG00000142599	307	473	RERE
chr1	8871447	8871447	Promoter (<=1kb)	2	ENSG00000074800	129	2023	ENO1
chr1	8879343	8879343	Promoter (<=1kb)	2	ENSG00000074800	-153	2023	ENO1
chr1	8911450	8911450	Promoter (1-2kb)	1	ENSG00000232663	1708	NA	NA
chr1	8913643	8913643	Distal Intergenic	1	ENSG00000232663	3901	NA	NA
chr1	8915680	8915680	Distal Intergenic	1	ENSG00000232663	5938	NA	NA
chr1	8916652	8916652	Distal Intergenic	1	ENSG00000232663	6910	NA	NA
chr1	8923144	8923144	Distal Intergenic	1	ENSG00000232663	13402	NA	NA
chr1	8956941	8956941	Intron (ENST00000549778.5/ENSG00000131686.15, intron 2 of 5)	1	ENSG00000131686	11054	765	CA6
chr1	8990112	8990112	Distal Intergenic	2	ENSG00000265141	-10238	106480377	RN7SL451P
chr1	9038490	9038490	Promoter (1-2kb)	2	ENSG00000142583	1405	6518	SLC2A5
chr1	9113267	9113267	Promoter (1-2kb)	2	ENSG00000180758	-1897	80045	GPR157
chr1	9124588	9124588	Intron (ENST00000377411.5/ENSG00000180758.12, intron 1 of 3)	2	ENSG00000180758	4193	80045	GPR157
chr1	9126662	9126662	Promoter (2-3kb)	2	ENSG00000180758	2119	80045	GPR157
chr1	9127635	9127635	Promoter (1-2kb)	2	ENSG00000180758	1146	80045	GPR157
chr1	9129536	9129536	Promoter (<=1kb)	2	ENSG00000180758	-434	80045	GPR157
chr1	9162182	9162182	Intron (ENST00000635687.1/ENSG00000228526.7, intron 1 of 1)	2	ENSG00000284357	-10405	407040	MIR34A
chr1	9163025	9163025	Intron (ENST00000635687.1/ENSG00000228526.7, intron 1 of 1)	2	ENSG00000284357	-11248	407040	MIR34A
chr1	9293759	9293759	Promoter (<=1kb)	1	ENSG00000171621	-769	80176	SPSB1
chr1	9297173	9297173	Promoter (2-3kb)	1	ENSG00000171621	2645	80176	SPSB1
chr1	9300376	9300376	Intron (ENST00000328089.11/ENSG00000171621.14, intron 1 of 2)	1	ENSG00000171621	5848	80176	SPSB1
chr1	9303307	9303307	Intron (ENST00000328089.11/ENSG00000171621.14, intron 1 of 2)	1	ENSG00000171621	8779	80176	SPSB1
chr1	9315637	9315637	Intron (ENST00000328089.11/ENSG00000171621.14, intron 1 of 2)	1	ENSG00000171621	21109	80176	SPSB1
chr1	9316240	9316240	Intron (ENST00000328089.11/ENSG00000171621.14, intron 1 of 2)	1	ENSG00000171621	21712	80176	SPSB1
chr1	9326027	9326027	Intron (ENST00000328089.11/ENSG00000171621.14, intron 1 of 2)	1	ENSG00000171621	-25404	80176	SPSB1
chr1	9339726	9339726	Intron (ENST00000328089.11/ENSG00000171621.14, intron 1 of 2)	1	ENSG00000171621	-11705	80176	SPSB1
chr1	9346224	9346224	Intron (ENST00000328089.11/ENSG00000171621.14, intron 1 of 2)	1	ENSG00000171621	-5207	80176	SPSB1
chr1	9384750	9384750	Distal Intergenic	1	ENSG00000171621	29043	80176	SPSB1
chr1	9389978	9389978	Distal Intergenic	2	ENSG00000284652	32884	NA	NA
chr1	9404403	9404403	Distal Intergenic	2	ENSG00000284652	18459	NA	NA
chr1	9407299	9407299	Distal Intergenic	2	ENSG00000284652	15563	NA	NA
chr1	9413148	9413148	Distal Intergenic	2	ENSG00000284652	9714	NA	NA
chr1	9429176	9429176	Promoter (<=1kb)	2	ENSG00000284693	-101	100506022	LINC02606
chr1	9439050	9439050	Promoter (1-2kb)	2	ENSG00000252956	-1272	100873279	RNA5SP40
chr1	9450448	9450448	Distal Intergenic	2	ENSG00000284693	-9884	100506022	LINC02606
chr1	9473100	9473100	Distal Intergenic	2	ENSG00000235263	30371	NA	NA
chr1	9476933	9476933	Distal Intergenic	2	ENSG00000235263	26538	NA	NA
chr1	9719216	9719216	Promoter (2-3kb)	1	ENSG00000171608	2940	5293	PIK3CD
chr1	9823267	9823267	Promoter (<=1kb)	2	ENSG00000171603	402	22883	CLSTN1
chr1	9825256	9825256	Promoter (1-2kb)	2	ENSG00000171603	-1272	22883	CLSTN1
chr1	9825642	9825642	Promoter (1-2kb)	2	ENSG00000171603	-1658	22883	CLSTN1
chr1	9843861	9843861	Distal Intergenic	1	ENSG00000223989	-4457	NA	NA
chr1	9863104	9863104	Intron (ENST00000377263.6/ENSG00000178585.15, intron 5 of 5)	1	ENSG00000223989	14786	NA	NA
chr1	9950609	9950609	Exon (ENST00000636827.2/ENSG00000283611.2, exon 5 of 5)	1	ENSG00000202415	3291	NA	NA
chr1	9951937	9951937	Intron (ENST00000403197.5/ENSG00000173614.14, intron 1 of 4)	1	ENSG00000202415	4619	NA	NA
chr1	10018747	10018747	Distal Intergenic	1	ENSG00000130939	-14085	10277	UBE4B
chr1	10058734	10058734	Promoter (<=1kb)	1	ENSG00000233623	63	100420660	PGAM1P11
chr1	10078704	10078704	Intron (ENST00000253251.12/ENSG00000130939.20, intron 2 of 26)	1	ENSG00000233623	20033	100420660	PGAM1P11
chr1	10083247	10083247	Intron (ENST00000253251.12/ENSG00000130939.20, intron 2 of 26)	1	ENSG00000130939	-17614	10277	UBE4B
chr1	10085435	10085435	Intron (ENST00000253251.12/ENSG00000130939.20, intron 2 of 26)	1	ENSG00000130939	-15426	10277	UBE4B
chr1	10387729	10387729	Promoter (<=1kb)	2	ENSG00000284735	-579	NA	NA
chr1	10398869	10398869	Promoter (<=1kb)	1	ENSG00000142657	-175	5226	PGD
chr1	10399229	10399229	Promoter (<=1kb)	1	ENSG00000142657	117	5226	PGD
chr1	10401164	10401164	Promoter (1-2kb)	1	ENSG00000142657	1532	5226	PGD
chr1	10428126	10428126	Promoter (1-2kb)	1	ENSG00000251503	-1976	100526739	CENPS-CORT
chr1	10438894	10438894	Promoter (1-2kb)	1	ENSG00000175279	-1229	378708	CENPS
chr1	10474875	10474875	Promoter (<=1kb)	1	ENSG00000142655	-75	5195	PEX14
chr1	10516721	10516721	Intron (ENST00000472851.1/ENSG00000142655.13, intron 2 of 3)	1	ENSG00000142655	-19167	5195	PEX14
chr1	10597038	10597038	Intron (ENST00000356607.9/ENSG00000142655.13, intron 3 of 8)	2	ENSG00000287727	19414	NA	NA
chr1	10686175	10686175	Intron (ENST00000377022.8/ENSG00000130940.15, intron 4 of 20)	2	ENSG00000130940	7737	54897	CASZ1
chr1	10692644	10692644	Promoter (1-2kb)	2	ENSG00000130940	1268	54897	CASZ1
chr1	10699249	10699249	Intron (ENST00000377022.8/ENSG00000130940.15, intron 3 of 20)	2	ENSG00000130940	-4770	54897	CASZ1
chr1	10700184	10700184	Intron (ENST00000377022.8/ENSG00000130940.15, intron 3 of 20)	2	ENSG00000130940	5391	54897	CASZ1
chr1	10704812	10704812	Promoter (<=1kb)	2	ENSG00000130940	763	54897	CASZ1
chr1	10710752	10710752	Intron (ENST00000377022.8/ENSG00000130940.15, intron 2 of 20)	2	ENSG00000130940	-5177	54897	CASZ1
chr1	10730178	10730178	Intron (ENST00000377022.8/ENSG00000130940.15, intron 2 of 20)	2	ENSG00000130940	-24603	54897	CASZ1
chr1	10731376	10731376	Intron (ENST00000377022.8/ENSG00000130940.15, intron 2 of 20)	2	ENSG00000130940	-25801	54897	CASZ1
chr1	10735937	10735937	Intron (ENST00000377022.8/ENSG00000130940.15, intron 2 of 20)	2	ENSG00000130940	-30362	54897	CASZ1
chr1	10746096	10746096	Intron (ENST00000377022.8/ENSG00000130940.15, intron 2 of 20)	2	ENSG00000130940	-40521	54897	CASZ1
chr1	10751329	10751329	Intron (ENST00000377022.8/ENSG00000130940.15, intron 2 of 20)	2	ENSG00000130940	45317	54897	CASZ1
chr1	10752570	10752570	Intron (ENST00000377022.8/ENSG00000130940.15, intron 2 of 20)	2	ENSG00000130940	44076	54897	CASZ1
chr1	10762066	10762066	Intron (ENST00000377022.8/ENSG00000130940.15, intron 1 of 20)	2	ENSG00000130940	34580	54897	CASZ1
chr1	10763147	10763147	Intron (ENST00000377022.8/ENSG00000130940.15, intron 1 of 20)	2	ENSG00000130940	33499	54897	CASZ1
chr1	10793893	10793893	Promoter (2-3kb)	2	ENSG00000130940	2753	54897	CASZ1
chr1	10818803	10818803	Distal Intergenic	2	ENSG00000130940	-22153	54897	CASZ1
chr1	10831169	10831169	Distal Intergenic	2	ENSG00000130940	-34519	54897	CASZ1
chr1	10848236	10848236	Distal Intergenic	1	ENSG00000225158	-47525	106480259	HSPE1P24
chr1	10891047	10891047	Distal Intergenic	1	ENSG00000225158	-4714	106480259	HSPE1P24
chr1	10892403	10892403	Distal Intergenic	1	ENSG00000225158	-3358	106480259	HSPE1P24
chr1	10893415	10893415	Promoter (2-3kb)	1	ENSG00000225158	-2346	106480259	HSPE1P24
chr1	10900896	10900896	Distal Intergenic	1	ENSG00000225158	5135	106480259	HSPE1P24
chr1	10958815	10958815	Intron (ENST00000418570.6/ENSG00000175262.14, intron 1 of 7)	2	ENSG00000175262	5386	148345	C1orf127
chr1	10960637	10960637	Intron (ENST00000418570.6/ENSG00000175262.14, intron 1 of 7)	2	ENSG00000175262	3564	148345	C1orf127
chr1	11053611	11053611	Promoter (1-2kb)	2	ENSG00000116649	1593	6723	SRM
chr1	11263537	11263537	Promoter (<=1kb)	2	ENSG00000198793	-986	2475	MTOR
chr1	11292904	11292904	Intron (ENST00000376804.2/ENSG00000120942.14, intron 1 of 1)	2	ENSG00000238199	-13553	NA	NA
chr1	11360596	11360596	Distal Intergenic	2	ENSG00000284646	-41503	NA	NA
chr1	11374555	11374555	Distal Intergenic	2	ENSG00000224338	51266	109729120	MTCYBP45
chr1	11484264	11484264	Intron (ENST00000294484.7/ENSG00000204624.8, intron 1 of 20)	1	ENSG00000204624	5098	57540	DISP3
chr1	11484736	11484736	Intron (ENST00000294484.7/ENSG00000204624.8, intron 1 of 20)	1	ENSG00000204624	5570	57540	DISP3
chr1	11485586	11485586	Intron (ENST00000294484.7/ENSG00000204624.8, intron 1 of 20)	1	ENSG00000204624	6420	57540	DISP3
chr1	11550763	11550763	Distal Intergenic	1	ENSG00000204624	17087	57540	DISP3
chr1	11764315	11764315	Promoter (2-3kb)	1	ENSG00000215910	-2427	284498	C1orf167
chr1	11788211	11788211	Promoter (<=1kb)	1	ENSG00000215910	399	284498	C1orf167
chr1	11794587	11794587	Promoter (1-2kb)	2	ENSG00000177000	1958	4524	MTHFR
chr1	11803159	11803159	Promoter (<=1kb)	2	ENSG00000177000	224	4524	MTHFR
chr1	11804579	11804579	Promoter (<=1kb)	2	ENSG00000177000	715	4524	MTHFR
chr1	11805592	11805592	Promoter (<=1kb)	2	ENSG00000177000	-179	4524	MTHFR
chr1	11805876	11805876	Promoter (<=1kb)	2	ENSG00000177000	60	4524	MTHFR
chr1	11908824	11908824	Promoter (<=1kb)	1	ENSG00000285646	672	NA	NA
chr1	11909627	11909627	Promoter (<=1kb)	2	ENSG00000201801	300	100873829	RNU5E-4P
chr1	11922769	11922769	Exon (ENST00000376572.8/ENSG00000116685.16, exon 2 of 3)	2	ENSG00000116685	3634	90231	KIAA2013
chr1	11975486	11975486	3' UTR	1	ENSG00000083444	3943	5351	PLOD1
chr1	12133165	12133165	Intron (ENST00000263932.7/ENSG00000120949.15, intron 12 of 14)	1	ENSG00000120949	7231	943	TNFRSF8
chr1	12134427	12134427	Intron (ENST00000263932.7/ENSG00000120949.15, intron 12 of 14)	1	ENSG00000120949	8493	943	TNFRSF8
chr1	12148521	12148521	Distal Intergenic	1	ENSG00000283789	-18422	102465836	MIR7846
chr1	12162025	12162025	Distal Intergenic	1	ENSG00000283789	-4918	102465836	MIR7846
chr1	12194004	12194004	Promoter (2-3kb)	1	ENSG00000028137	2166	7133	TNFRSF1B
chr1	12231127	12231127	Promoter (1-2kb)	1	ENSG00000048707	1060	55187	VPS13D
chr1	12398742	12398742	Promoter (1-2kb)	1	ENSG00000048707	-1568	55187	VPS13D
chr1	12454226	12454226	Intron (ENST00000620676.6/ENSG00000048707.15, intron 65 of 69)	1	ENSG00000048707	-10714	55187	VPS13D
chr1	12478473	12478473	Promoter (<=1kb)	1	ENSG00000048707	-76	55187	VPS13D
chr1	12480998	12480998	Promoter (2-3kb)	1	ENSG00000048707	2449	55187	VPS13D
chr1	12485800	12485800	Intron (ENST00000620676.6/ENSG00000048707.15, intron 67 of 69)	1	ENSG00000048707	7251	55187	VPS13D
chr1	12486609	12486609	Intron (ENST00000620676.6/ENSG00000048707.15, intron 67 of 69)	1	ENSG00000048707	8060	55187	VPS13D
chr1	12528764	12528764	Promoter (1-2kb)	1	ENSG00000229484	1040	NA	NA
chr1	12540339	12540339	Distal Intergenic	1	ENSG00000229484	12615	NA	NA
chr1	12549346	12549346	Distal Intergenic	2	ENSG00000221340	20726	106479551	RNU6ATAC18P
chr1	12549779	12549779	Distal Intergenic	2	ENSG00000221340	20293	106479551	RNU6ATAC18P
chr1	12596044	12596044	Promoter (<=1kb)	2	ENSG00000162496	264	9249	DHRS3
chr1	12600539	12600539	Intron (ENST00000616661.5/ENSG00000162496.9, intron 1 of 5)	2	ENSG00000162496	-4231	9249	DHRS3
chr1	12616079	12616079	Promoter (<=1kb)	2	ENSG00000162496	617	9249	DHRS3
chr1	12618666	12618666	Promoter (<=1kb)	2	ENSG00000162496	-456	9249	DHRS3
chr1	12654827	12654827	Intron (ENST00000376221.2/ENSG00000204518.3, intron 2 of 3)	1	ENSG00000204518	10742	343066	AADACL4
chr1	13241726	13241726	Distal Intergenic	1	ENSG00000250894	-4137	100129611	PRAMEF31P
chr1	13386022	13386022	Distal Intergenic	1	ENSG00000204479	-3610	391004	PRAMEF17
chr1	13577875	13577875	Distal Intergenic	1	ENSG00000162493	-5590	10630	PDPN
chr1	13749660	13749660	Promoter (<=1kb)	1	ENSG00000116731	224	7799	PRDM2
chr1	13757941	13757941	Intron (ENST00000376048.9/ENSG00000116731.22, intron 6 of 7)	1	ENSG00000116731	8505	7799	PRDM2
chr1	13799076	13799076	Intron (ENST00000376048.9/ENSG00000116731.22, intron 6 of 7)	1	ENSG00000116731	27350	7799	PRDM2
chr1	13832283	13832283	Distal Intergenic	1	ENSG00000189337	-60509	23254	KAZN
chr1	13921402	13921402	Intron (ENST00000636564.1/ENSG00000189337.17, intron 1 of 2)	1	ENSG00000189337	28610	23254	KAZN
chr1	14017536	14017536	Intron (ENST00000636564.1/ENSG00000189337.17, intron 1 of 2)	2	ENSG00000252151	106799	106481579	RNU6-1265P
chr1	14019660	14019660	Intron (ENST00000636564.1/ENSG00000189337.17, intron 1 of 2)	2	ENSG00000252151	104675	106481579	RNU6-1265P
chr1	14282836	14282836	Exon (ENST00000449215.2/ENSG00000231606.2, exon 2 of 4)	2	ENSG00000231606	21609	NA	NA
chr1	14427136	14427136	Intron (ENST00000636203.1/ENSG00000189337.17, intron 2 of 16)	2	ENSG00000234593	-7163	105376762	KAZN-AS1
chr1	14543165	14543165	Intron (ENST00000636203.1/ENSG00000189337.17, intron 2 of 16)	1	ENSG00000189337	-55520	23254	KAZN
chr1	14555765	14555765	Intron (ENST00000636203.1/ENSG00000189337.17, intron 2 of 16)	1	ENSG00000189337	-42920	23254	KAZN
chr1	14765917	14765917	Intron (ENST00000636203.1/ENSG00000189337.17, intron 3 of 16)	2	ENSG00000287756	11810	NA	NA
chr1	14881199	14881199	Intron (ENST00000636203.1/ENSG00000189337.17, intron 3 of 16)	1	ENSG00000189337	-42931	23254	KAZN
chr1	14892271	14892271	Intron (ENST00000636203.1/ENSG00000189337.17, intron 3 of 16)	1	ENSG00000189337	-31859	23254	KAZN
chr1	14914038	14914038	Intron (ENST00000636203.1/ENSG00000189337.17, intron 3 of 16)	1	ENSG00000189337	-10092	23254	KAZN
chr1	14926208	14926208	Promoter (2-3kb)	1	ENSG00000189337	2078	23254	KAZN
chr1	14926994	14926994	Promoter (2-3kb)	1	ENSG00000189337	-2806	23254	KAZN
chr1	14929629	14929629	Promoter (<=1kb)	1	ENSG00000189337	-171	23254	KAZN
chr1	14977451	14977451	Intron (ENST00000636203.1/ENSG00000189337.17, intron 4 of 16)	1	ENSG00000189337	31532	23254	KAZN
chr1	15016130	15016130	Intron (ENST00000636203.1/ENSG00000189337.17, intron 4 of 16)	1	ENSG00000189337	70211	23254	KAZN
chr1	15017261	15017261	Intron (ENST00000636203.1/ENSG00000189337.17, intron 4 of 16)	1	ENSG00000189337	71342	23254	KAZN
chr1	15025686	15025686	Intron (ENST00000636203.1/ENSG00000189337.17, intron 4 of 16)	1	ENSG00000189337	79767	23254	KAZN
chr1	15048723	15048723	Intron (ENST00000636203.1/ENSG00000189337.17, intron 6 of 16)	1	ENSG00000189337	102804	23254	KAZN
chr1	15139839	15139839	Intron (ENST00000310916.6/ENSG00000175147.13, intron 1 of 5)	2	ENSG00000175147	12619	200197	TMEM51-AS1
chr1	15153796	15153796	Promoter (<=1kb)	1	ENSG00000171729	28	55092	TMEM51
chr1	15181318	15181318	Intron (ENST00000428417.5/ENSG00000171729.14, intron 1 of 2)	2	ENSG00000204464	-10001	727684	TMEM51-AS2
chr1	15181658	15181658	Intron (ENST00000428417.5/ENSG00000171729.14, intron 1 of 2)	2	ENSG00000204464	-10341	727684	TMEM51-AS2
chr1	15200812	15200812	Intron (ENST00000428417.5/ENSG00000171729.14, intron 1 of 2)	2	ENSG00000215720	-7967	NA	NA
chr1	15230005	15230005	Distal Intergenic	1	ENSG00000278480	3632	NA	NA
chr1	15285154	15285154	Promoter (1-2kb)	1	ENSG00000142621	-1891	114827	FHAD1
chr1	15339769	15339769	Promoter (1-2kb)	1	ENSG00000142621	-1992	114827	FHAD1
chr1	15350657	15350657	Intron (ENST00000683790.1/ENSG00000142621.20, intron 19 of 33)	1	ENSG00000142621	5197	114827	FHAD1
chr1	15394520	15394520	Intron (ENST00000683790.1/ENSG00000142621.20, intron 33 of 33)	1	ENSG00000142621	3373	114827	FHAD1
chr1	15405382	15405382	Promoter (2-3kb)	2	ENSG00000228140	2500	NA	NA
chr1	15416384	15416384	Intron (ENST00000375980.9/ENSG00000142634.13, intron 1 of 3)	1	ENSG00000142634	6119	79180	EFHD2
chr1	15421226	15421226	Intron (ENST00000375980.9/ENSG00000142634.13, intron 1 of 3)	1	ENSG00000142634	10961	79180	EFHD2
chr1	15454404	15454404	Promoter (2-3kb)	1	ENSG00000142615	-2324	63036	CELA2A
chr1	15463283	15463283	Promoter (2-3kb)	1	ENSG00000215704	-2626	51032	CELA2B
chr1	15463766	15463766	Promoter (2-3kb)	1	ENSG00000215704	-2143	51032	CELA2B
chr1	15483153	15483153	Promoter (2-3kb)	1	ENSG00000215704	-2708	51032	CELA2B
chr1	15524281	15524281	Promoter (<=1kb)	2	ENSG00000132906	-64	842	CASP9
chr1	15524702	15524702	Promoter (<=1kb)	2	ENSG00000132906	24	842	CASP9
chr1	15559394	15559394	Promoter (<=1kb)	1	ENSG00000116138	-214	23341	DNAJC16
chr1	15585026	15585026	Promoter (<=1kb)	2	ENSG00000116771	25	79814	AGMAT
chr1	15707959	15707959	Intron (ENST00000375799.8/ENSG00000116786.13, intron 1 of 19)	1	ENSG00000116786	-21886	23207	PLEKHM2
chr1	15730119	15730119	Promoter (<=1kb)	1	ENSG00000116786	274	23207	PLEKHM2
chr1	15735073	15735073	Promoter (1-2kb)	1	ENSG00000162461	-1185	284723	SLC25A34
chr1	15747651	15747651	Promoter (2-3kb)	2	ENSG00000224459	2245	110806303	SLC25A34-AS1
chr1	15762710	15762710	Promoter (1-2kb)	1	ENSG00000162458	-1789	54751	FBLIM1
chr1	15764539	15764539	Promoter (<=1kb)	1	ENSG00000162458	40	54751	FBLIM1
chr1	15795328	15795328	Promoter (2-3kb)	1	ENSG00000224321	2532	NA	NA
chr1	15800218	15800218	Distal Intergenic	1	ENSG00000224321	7422	NA	NA
chr1	15829839	15829839	Promoter (1-2kb)	1	ENSG00000178715	1607	441876	RPS16P1
chr1	15832286	15832286	Distal Intergenic	1	ENSG00000065526	-3809	23013	SPEN
chr1	16013074	16013074	Distal Intergenic	2	ENSG00000173641	4751	27129	HSPB7
chr1	16070149	16070149	Intron (ENST00000375662.5/ENSG00000185519.9, intron 1 of 6)	2	ENSG00000185519	3483	348487	FAM131C
chr1	16077156	16077156	Distal Intergenic	2	ENSG00000185519	-3505	348487	FAM131C
chr1	16093740	16093740	Distal Intergenic	2	ENSG00000185519	-20089	348487	FAM131C
chr1	16095603	16095603	Distal Intergenic	2	ENSG00000185519	-21952	348487	FAM131C
chr1	16120670	16120670	Distal Intergenic	2	ENSG00000142627	12892	1969	EPHA2
chr1	16138920	16138920	Intron (ENST00000358432.8/ENSG00000142627.13, intron 3 of 16)	2	ENSG00000142627	-5358	1969	EPHA2
chr1	16143736	16143736	Promoter (2-3kb)	2	ENSG00000142627	2714	1969	EPHA2
chr1	16145470	16145470	Promoter (<=1kb)	2	ENSG00000142627	980	1969	EPHA2
chr1	16173822	16173822	Distal Intergenic	1	ENSG00000224621	14556	NA	NA
chr1	16176023	16176023	Distal Intergenic	1	ENSG00000224621	16757	NA	NA
chr1	16178844	16178844	Distal Intergenic	1	ENSG00000234166	-19010	NA	NA
chr1	16182080	16182080	Distal Intergenic	1	ENSG00000234166	-15774	NA	NA
chr1	16189762	16189762	Distal Intergenic	1	ENSG00000234166	-8092	NA	NA
chr1	16208009	16208009	Promoter (<=1kb)	2	ENSG00000142632	-998	128272	ARHGEF19
chr1	16212636	16212636	Promoter (<=1kb)	2	ENSG00000142632	16	128272	ARHGEF19
chr1	16375862	16375862	Intron (ENST00000475078.1/ENSG00000055070.17, intron 2 of 2)	2	ENSG00000226457	-6332	729662	RPL22P3
chr1	16423826	16423826	Intron (ENST00000466212.5/ENSG00000187144.11, intron 4 of 16)	2	ENSG00000187144	7545	374955	SPATA21
chr1	16601432	16601432	Promoter (1-2kb)	2	ENSG00000219481	1617	55672	NBPF1
chr1	16604920	16604920	Promoter (<=1kb)	2	ENSG00000219481	14	55672	NBPF1
chr1	16608453	16608453	Promoter (<=1kb)	2	ENSG00000219481	197	55672	NBPF1
chr1	16612022	16612022	Promoter (1-2kb)	2	ENSG00000219481	1465	55672	NBPF1
chr1	16614494	16614494	Promoter (<=1kb)	2	ENSG00000219481	-932	55672	NBPF1
chr1	16624325	16624325	Promoter (2-3kb)	2	ENSG00000215908	2061	84809	CROCCP2
chr1	16644652	16644652	Promoter (<=1kb)	2	ENSG00000215908	20	84809	CROCCP2
chr1	16716741	16716741	Intron (ENST00000270691.9/ENSG00000268869.6, intron 1 of 10)	2	ENSG00000268869	3416	NA	NA
chr1	16717493	16717493	Promoter (2-3kb)	2	ENSG00000268869	2664	NA	NA
chr1	16896628	16896628	Promoter (<=1kb)	1	ENSG00000207005	648	26870	RNU1-2
chr1	16948492	16948492	Promoter (<=1kb)	1	ENSG00000058453	101	9696	CROCC
chr1	17013255	17013255	Promoter (1-2kb)	2	ENSG00000159363	-1327	23400	ATP13A2
chr1	17028447	17028447	Intron (ENST00000375499.8/ENSG00000117118.10, intron 4 of 7)	2	ENSG00000117118	-5287	6390	SDHB
chr1	17029678	17029678	Intron (ENST00000375499.8/ENSG00000117118.10, intron 3 of 7)	2	ENSG00000117118	-6518	6390	SDHB
chr1	17059743	17059743	Distal Intergenic	2	ENSG00000117118	-5711	6390	SDHB
chr1	17229590	17229590	Intron (ENST00000375471.5/ENSG00000142623.11, intron 8 of 15)	1	ENSG00000142623	6103	29943	PADI1
chr1	17233138	17233138	Intron (ENST00000375471.5/ENSG00000142623.11, intron 11 of 15)	1	ENSG00000142623	-6494	29943	PADI1
chr1	17233825	17233825	Intron (ENST00000375471.5/ENSG00000142623.11, intron 11 of 15)	1	ENSG00000142623	-5807	29943	PADI1
chr1	17237565	17237565	Promoter (2-3kb)	1	ENSG00000142623	-2067	29943	PADI1
chr1	17245432	17245432	3' UTR	1	ENSG00000142619	-3666	51702	PADI3
chr1	17250840	17250840	Promoter (1-2kb)	1	ENSG00000142619	1742	51702	PADI3
chr1	17304668	17304668	Distal Intergenic	1	ENSG00000159339	-3527	23569	PADI4
chr1	17308290	17308290	Promoter (<=1kb)	1	ENSG00000159339	93	23569	PADI4
chr1	17314984	17314984	Intron (ENST00000375453.5/ENSG00000159339.13, intron 1 of 3)	1	ENSG00000159339	6787	23569	PADI4
chr1	17315968	17315968	Intron (ENST00000375453.5/ENSG00000159339.13, intron 1 of 3)	1	ENSG00000159339	7771	23569	PADI4
chr1	17340574	17340574	Intron (ENST00000375448.4/ENSG00000159339.13, intron 6 of 15)	1	ENSG00000159339	-5460	23569	PADI4
chr1	17345107	17345107	Promoter (<=1kb)	1	ENSG00000159339	-927	23569	PADI4
chr1	17346067	17346067	Promoter (<=1kb)	1	ENSG00000159339	33	23569	PADI4
chr1	17352618	17352618	Intron (ENST00000375448.4/ENSG00000159339.13, intron 10 of 15)	1	ENSG00000159339	3888	23569	PADI4
chr1	17412287	17412287	Intron (ENST00000375436.9/ENSG00000179051.14, intron 10 of 12)	2	ENSG00000179051	-3241	55920	RCC2
chr1	17469058	17469058	Distal Intergenic	2	ENSG00000179051	-29381	55920	RCC2
chr1	17472902	17472902	Distal Intergenic	2	ENSG00000179051	-33225	55920	RCC2
chr1	17474628	17474628	Distal Intergenic	2	ENSG00000179051	-34951	55920	RCC2
chr1	17475955	17475955	Distal Intergenic	2	ENSG00000179051	-36278	55920	RCC2
chr1	17498278	17498278	Distal Intergenic	1	ENSG00000074964	-41420	55160	ARHGEF10L
chr1	17499245	17499245	Distal Intergenic	1	ENSG00000074964	-40453	55160	ARHGEF10L
chr1	17511032	17511032	Distal Intergenic	1	ENSG00000074964	-28666	55160	ARHGEF10L
chr1	17517043	17517043	Distal Intergenic	1	ENSG00000074964	-22655	55160	ARHGEF10L
chr1	17520694	17520694	Distal Intergenic	1	ENSG00000074964	-19004	55160	ARHGEF10L
chr1	17525107	17525107	Distal Intergenic	1	ENSG00000074964	-14591	55160	ARHGEF10L
chr1	17529606	17529606	Distal Intergenic	1	ENSG00000074964	-10092	55160	ARHGEF10L
chr1	17530619	17530619	Distal Intergenic	1	ENSG00000074964	-9079	55160	ARHGEF10L
chr1	17548096	17548096	Intron (ENST00000361221.8/ENSG00000074964.17, intron 1 of 28)	1	ENSG00000074964	8398	55160	ARHGEF10L
chr1	17551208	17551208	Intron (ENST00000361221.8/ENSG00000074964.17, intron 1 of 28)	1	ENSG00000074964	11510	55160	ARHGEF10L
chr1	17554163	17554163	Intron (ENST00000361221.8/ENSG00000074964.17, intron 1 of 28)	1	ENSG00000074964	14465	55160	ARHGEF10L
chr1	17559968	17559968	Intron (ENST00000361221.8/ENSG00000074964.17, intron 1 of 28)	1	ENSG00000074964	20270	55160	ARHGEF10L
chr1	17561671	17561671	Intron (ENST00000361221.8/ENSG00000074964.17, intron 1 of 28)	1	ENSG00000074964	-18882	55160	ARHGEF10L
chr1	17577775	17577775	Promoter (2-3kb)	1	ENSG00000074964	-2778	55160	ARHGEF10L
chr1	17599792	17599792	Promoter (2-3kb)	1	ENSG00000074964	-2379	55160	ARHGEF10L
chr1	17819331	17819331	Intron (ENST00000375406.2/ENSG00000117148.8, intron 1 of 2)	1	ENSG00000117148	-3651	81569	ACTL8
chr1	17834620	17834620	Distal Intergenic	1	ENSG00000117148	11638	81569	ACTL8
chr1	17879130	17879130	Distal Intergenic	1	ENSG00000117148	56148	81569	ACTL8
chr1	17892480	17892480	Distal Intergenic	1	ENSG00000117148	69498	81569	ACTL8
chr1	18132328	18132328	Intron (ENST00000251296.4/ENSG00000117154.12, intron 1 of 9)	1	ENSG00000280222	22939	NA	NA
chr1	18134504	18134504	Intron (ENST00000251296.4/ENSG00000117154.12, intron 1 of 9)	1	ENSG00000280222	25115	NA	NA
chr1	18190810	18190810	Intron (ENST00000251296.4/ENSG00000117154.12, intron 1 of 9)	2	ENSG00000230035	-11464	NA	NA
chr1	18298908	18298908	Intron (ENST00000251296.4/ENSG00000117154.12, intron 3 of 9)	1	ENSG00000117154	20063	84966	IGSF21
chr1	18300715	18300715	Intron (ENST00000251296.4/ENSG00000117154.12, intron 3 of 9)	1	ENSG00000117154	21870	84966	IGSF21
chr1	18320282	18320282	Intron (ENST00000251296.4/ENSG00000117154.12, intron 3 of 9)	1	ENSG00000117154	-41085	84966	IGSF21
chr1	18323344	18323344	Intron (ENST00000251296.4/ENSG00000117154.12, intron 3 of 9)	1	ENSG00000117154	-38023	84966	IGSF21
chr1	18366054	18366054	Intron (ENST00000251296.4/ENSG00000117154.12, intron 6 of 9)	1	ENSG00000117154	4687	84966	IGSF21
chr1	18384219	18384219	Promoter (1-2kb)	1	ENSG00000225387	-1610	NA	NA
chr1	18398763	18398763	Distal Intergenic	1	ENSG00000225387	12934	NA	NA
chr1	18429923	18429923	Distal Intergenic	1	ENSG00000225387	44094	NA	NA
chr1	18464470	18464470	Distal Intergenic	1	ENSG00000179023	-16460	127707	KLHDC7A
chr1	18464968	18464968	Distal Intergenic	1	ENSG00000179023	-15962	127707	KLHDC7A
chr1	18480473	18480473	Promoter (<=1kb)	1	ENSG00000179023	-457	127707	KLHDC7A
chr1	18535743	18535743	Distal Intergenic	1	ENSG00000235282	22625	NA	NA
chr1	18635215	18635215	Exon (ENST00000420770.7/ENSG00000009709.12, exon 3 of 9)	1	ENSG00000009709	3691	5081	PAX7
chr1	18664227	18664227	Intron (ENST00000420770.7/ENSG00000009709.12, intron 4 of 8)	1	ENSG00000009709	32703	5081	PAX7
chr1	18888332	18888332	Promoter (2-3kb)	2	ENSG00000159423	2559	8659	ALDH4A1
chr1	18888736	18888736	Promoter (2-3kb)	2	ENSG00000159423	2155	8659	ALDH4A1
chr1	18931913	18931913	Intron (ENST00000455833.7/ENSG00000169991.11, intron 1 of 8)	2	ENSG00000169991	-19921	126917	IFFO2
chr1	18932643	18932643	Intron (ENST00000455833.7/ENSG00000169991.11, intron 1 of 8)	2	ENSG00000169991	-20651	126917	IFFO2
chr1	18936513	18936513	Intron (ENST00000455833.7/ENSG00000169991.11, intron 1 of 8)	2	ENSG00000169991	19185	126917	IFFO2
chr1	19007683	19007683	Distal Intergenic	2	ENSG00000169991	-51007	126917	IFFO2
chr1	19010711	19010711	Distal Intergenic	2	ENSG00000169991	-54035	126917	IFFO2
chr1	19029598	19029598	Distal Intergenic	2	ENSG00000272084	45913	NA	NA
chr1	19036211	19036211	Distal Intergenic	2	ENSG00000272084	39300	NA	NA
chr1	19312349	19312349	Promoter (<=1kb)	1	ENSG00000040487	8	54896	SLC66A1
chr1	19313853	19313853	Promoter (1-2kb)	1	ENSG00000040487	1124	54896	SLC66A1
chr1	19353581	19353581	Intron (ENST00000264202.8/ENSG00000077549.19, intron 6 of 8)	2	ENSG00000077549	-7219	832	CAPZB
chr1	19353846	19353846	Intron (ENST00000264202.8/ENSG00000077549.19, intron 6 of 8)	2	ENSG00000077549	-7484	832	CAPZB
chr1	19354743	19354743	Intron (ENST00000264202.8/ENSG00000077549.19, intron 6 of 8)	2	ENSG00000077549	-8381	832	CAPZB
chr1	19356734	19356734	3' UTR	2	ENSG00000077549	-10372	832	CAPZB
chr1	19360528	19360528	Intron (ENST00000264202.8/ENSG00000077549.19, intron 4 of 8)	2	ENSG00000077549	-14166	832	CAPZB
chr1	19401379	19401379	Intron (ENST00000264202.8/ENSG00000077549.19, intron 2 of 8)	2	ENSG00000077549	-15582	832	CAPZB
chr1	19425981	19425981	Promoter (1-2kb)	1	ENSG00000240490	1597	NA	NA
chr1	19427321	19427321	Promoter (2-3kb)	1	ENSG00000240490	2937	NA	NA
chr1	19432734	19432734	Intron (ENST00000264202.8/ENSG00000077549.19, intron 1 of 8)	1	ENSG00000240490	8350	NA	NA
chr1	19448818	19448818	Intron (ENST00000264202.8/ENSG00000077549.19, intron 1 of 8)	1	ENSG00000240490	24434	NA	NA
chr1	19459027	19459027	Intron (ENST00000264202.8/ENSG00000077549.19, intron 1 of 8)	1	ENSG00000173436	-25376	440574	MICOS10
chr1	19469633	19469633	Intron (ENST00000264202.8/ENSG00000077549.19, intron 1 of 8)	1	ENSG00000173436	-14770	440574	MICOS10
chr1	19472284	19472284	Intron (ENST00000264202.8/ENSG00000077549.19, intron 1 of 8)	1	ENSG00000173436	-12119	440574	MICOS10
chr1	19582372	19582372	Intron (ENST00000648702.1/ENSG00000173436.15, intron 1 of 3)	2	ENSG00000235185	14460	105378614	MICOS10-DT
chr1	19592650	19592650	Intron (ENST00000648702.1/ENSG00000173436.15, intron 1 of 3)	2	ENSG00000235185	4182	105378614	MICOS10-DT
chr1	19593440	19593440	Intron (ENST00000648702.1/ENSG00000173436.15, intron 1 of 3)	2	ENSG00000235185	3392	105378614	MICOS10-DT
chr1	19596830	19596830	Promoter (<=1kb)	2	ENSG00000235185	2	105378614	MICOS10-DT
chr1	19619998	19619998	Intron (ENST00000648702.1/ENSG00000173436.15, intron 1 of 3)	1	ENSG00000226396	11884	NA	NA
chr1	19646508	19646508	Promoter (<=1kb)	1	ENSG00000158747	742	4681	NBL1
chr1	19664756	19664756	Promoter (<=1kb)	1	ENSG00000158748	-119	3362	HTR6
chr1	19800124	19800124	Promoter (<=1kb)	2	ENSG00000162542	-179	255104	TMCO4
chr1	19802448	19802448	Promoter (2-3kb)	2	ENSG00000162542	-2503	255104	TMCO4
chr1	19975148	19975148	Distal Intergenic	2	ENSG00000188257	3919	5320	PLA2G2A
chr1	19977548	19977548	Promoter (1-2kb)	2	ENSG00000188257	1519	5320	PLA2G2A
chr1	19980469	19980469	Promoter (<=1kb)	2	ENSG00000188257	-53	5320	PLA2G2A
chr1	19987952	19987952	Distal Intergenic	2	ENSG00000188257	-7536	5320	PLA2G2A
chr1	20089411	20089411	Intron (ENST00000486277.5/ENSG00000127472.11, intron 8 of 9)	1	ENSG00000127472	19116	5322	PLA2G5
chr1	20211612	20211612	Distal Intergenic	2	ENSG00000187980	-25094	391013	PLA2G2C
chr1	20213143	20213143	Distal Intergenic	2	ENSG00000187980	-26625	391013	PLA2G2C
chr1	20213522	20213522	Distal Intergenic	2	ENSG00000187980	-27004	391013	PLA2G2C
chr1	20232758	20232758	Distal Intergenic	1	ENSG00000228105	-10337	105376827	LINC01757
chr1	20250564	20250564	Distal Intergenic	1	ENSG00000228105	7444	105376827	LINC01757
chr1	20356021	20356021	3' UTR	1	ENSG00000158816	23103	127731	VWA5B1
chr1	20357024	20357024	3' UTR	1	ENSG00000158816	24106	127731	VWA5B1
chr1	20357453	20357453	3' UTR	1	ENSG00000158816	24535	127731	VWA5B1
chr1	20358875	20358875	3' UTR	1	ENSG00000158816	25957	127731	VWA5B1
chr1	20487194	20487194	Promoter (<=1kb)	2	ENSG00000162545	-984	55450	CAMK2N1
chr1	20531107	20531107	Distal Intergenic	1	ENSG00000215520	5118	441878	RPS4XP4
chr1	20533808	20533808	Distal Intergenic	1	ENSG00000215520	7819	441878	RPS4XP4
chr1	20538823	20538823	Distal Intergenic	1	ENSG00000215520	12834	441878	RPS4XP4
chr1	20551443	20551443	Promoter (1-2kb)	1	ENSG00000183114	-1130	163933	FAM43B
chr1	20604801	20604801	Intron (ENST00000461985.1/ENSG00000158825.6, intron 1 of 2)	1	ENSG00000158825	15704	978	CDA
chr1	20612303	20612303	Intron (ENST00000461985.1/ENSG00000158825.6, intron 2 of 2)	1	ENSG00000158828	-21155	65018	PINK1
chr1	20612641	20612641	Intron (ENST00000461985.1/ENSG00000158825.6, intron 2 of 2)	1	ENSG00000158828	-20817	65018	PINK1
chr1	20613777	20613777	Intron (ENST00000461985.1/ENSG00000158825.6, intron 2 of 2)	1	ENSG00000158828	-19681	65018	PINK1
chr1	20700714	20700714	Promoter (2-3kb)	2	ENSG00000117245	-2275	57576	KIF17
chr1	20727301	20727301	Intron (ENST00000444387.7/ENSG00000189410.12, intron 3 of 9)	2	ENSG00000189410	3874	400745	SH2D5
chr1	20728507	20728507	Promoter (2-3kb)	2	ENSG00000189410	2668	400745	SH2D5
chr1	20783465	20783465	Promoter (2-3kb)	2	ENSG00000127483	2818	50809	HP1BP3
chr1	20784983	20784983	Promoter (1-2kb)	2	ENSG00000127483	1300	50809	HP1BP3
chr1	20787014	20787014	Promoter (<=1kb)	2	ENSG00000127483	293	50809	HP1BP3
chr1	20869927	20869927	Intron (ENST00000374935.7/ENSG00000075151.23, intron 16 of 32)	2	ENSG00000075151	-18659	8672	EIF4G3
chr1	20896991	20896991	Intron (ENST00000374935.7/ENSG00000075151.23, intron 12 of 32)	2	ENSG00000075151	44407	8672	EIF4G3
chr1	21064242	21064242	Intron (ENST00000374935.7/ENSG00000075151.23, intron 3 of 32)	2	ENSG00000236073	9511	NA	NA
chr1	21241854	21241854	Intron (ENST00000415912.6/ENSG00000117298.16, intron 10 of 18)	2	ENSG00000117298	-3504	1889	ECE1
chr1	21242426	21242426	Intron (ENST00000415912.6/ENSG00000117298.16, intron 10 of 18)	2	ENSG00000117298	-4076	1889	ECE1
chr1	21243048	21243048	Intron (ENST00000415912.6/ENSG00000117298.16, intron 10 of 18)	2	ENSG00000117298	-4698	1889	ECE1
chr1	21252072	21252072	Intron (ENST00000415912.6/ENSG00000117298.16, intron 8 of 18)	2	ENSG00000117298	4645	1889	ECE1
chr1	21254828	21254828	Promoter (1-2kb)	2	ENSG00000117298	1889	1889	ECE1
chr1	21268671	21268671	Promoter (2-3kb)	1	ENSG00000236936	2589	NA	NA
chr1	21276443	21276443	Intron (ENST00000415912.6/ENSG00000117298.16, intron 3 of 18)	2	ENSG00000117298	3106	1889	ECE1
chr1	21280567	21280567	Promoter (<=1kb)	2	ENSG00000117298	-498	1889	ECE1
chr1	21285166	21285166	Intron (ENST00000415912.6/ENSG00000117298.16, intron 2 of 18)	2	ENSG00000117298	5091	1889	ECE1
chr1	21301116	21301116	Promoter (2-3kb)	2	ENSG00000117298	-2117	1889	ECE1
chr1	21318727	21318727	Intron (ENST00000415912.6/ENSG00000117298.16, intron 1 of 18)	2	ENSG00000117298	-19728	1889	ECE1
chr1	21319893	21319893	Intron (ENST00000415912.6/ENSG00000117298.16, intron 1 of 18)	2	ENSG00000117298	-20894	1889	ECE1
chr1	21324723	21324723	Intron (ENST00000415912.6/ENSG00000117298.16, intron 1 of 18)	2	ENSG00000117298	20414	1889	ECE1
chr1	21329571	21329571	Intron (ENST00000415912.6/ENSG00000117298.16, intron 1 of 18)	2	ENSG00000117298	15566	1889	ECE1
chr1	21337138	21337138	Intron (ENST00000415912.6/ENSG00000117298.16, intron 1 of 18)	2	ENSG00000117298	7999	1889	ECE1
chr1	21338804	21338804	Intron (ENST00000415912.6/ENSG00000117298.16, intron 1 of 18)	2	ENSG00000117298	6333	1889	ECE1
chr1	21339231	21339231	Intron (ENST00000415912.6/ENSG00000117298.16, intron 1 of 18)	2	ENSG00000117298	5906	1889	ECE1
chr1	21345877	21345877	Promoter (<=1kb)	2	ENSG00000117298	-305	1889	ECE1
chr1	21378305	21378305	Distal Intergenic	1	ENSG00000236216	-19682	NA	NA
chr1	21386595	21386595	Distal Intergenic	1	ENSG00000236216	-11392	NA	NA
chr1	21401968	21401968	Distal Intergenic	1	ENSG00000236216	3981	NA	NA
chr1	21444839	21444839	Promoter (<=1kb)	1	ENSG00000142794	-105	84224	NBPF3
chr1	21455200	21455200	Intron (ENST00000454000.6/ENSG00000142794.19, intron 2 of 13)	2	ENSG00000176378	4882	NA	NA
chr1	21515234	21515234	Intron (ENST00000468526.1/ENSG00000162551.14, intron 1 of 4)	1	ENSG00000162551	5806	249	ALPL
chr1	21543790	21543790	Intron (ENST00000468526.1/ENSG00000162551.14, intron 1 of 4)	1	ENSG00000162551	-7489	249	ALPL
chr1	21587140	21587140	Promoter (<=1kb)	1	ENSG00000233431	668	NA	NA
chr1	21587536	21587536	Promoter (1-2kb)	1	ENSG00000233431	1064	NA	NA
chr1	21622309	21622309	Promoter (<=1kb)	2	ENSG00000076864	259	5909	RAP1GAP
chr1	21626973	21626973	Intron (ENST00000290101.8/ENSG00000076864.20, intron 2 of 26)	2	ENSG00000076864	-4405	5909	RAP1GAP
chr1	21632088	21632088	Intron (ENST00000290101.8/ENSG00000076864.20, intron 2 of 26)	2	ENSG00000076864	-9520	5909	RAP1GAP
chr1	21634236	21634236	Intron (ENST00000290101.8/ENSG00000076864.20, intron 2 of 26)	2	ENSG00000076864	-11668	5909	RAP1GAP
chr1	21639255	21639255	Intron (ENST00000290101.8/ENSG00000076864.20, intron 2 of 26)	2	ENSG00000076864	12565	5909	RAP1GAP
chr1	21804591	21804591	Distal Intergenic	1	ENSG00000187942	-7674	401944	LDLRAD2
chr1	21856078	21856078	Promoter (1-2kb)	2	ENSG00000142798	-1422	3339	HSPG2
chr1	21902707	21902707	Intron (ENST00000374695.8/ENSG00000142798.20, intron 1 of 96)	1	ENSG00000232037	-5391	440575	RPL21P29
chr1	21904900	21904900	Intron (ENST00000374695.8/ENSG00000142798.20, intron 1 of 96)	1	ENSG00000232037	-3198	440575	RPL21P29
chr1	21956861	21956861	Promoter (<=1kb)	2	ENSG00000283234	10	NA	NA
chr1	22043328	22043328	Intron (ENST00000648594.1/ENSG00000070831.17, intron 1 of 5)	1	ENSG00000070831	-9299	998	CDC42
chr1	22140824	22140824	Promoter (2-3kb)	1	ENSG00000285873	-2026	105376845	LOC105376845
chr1	22141674	22141674	Promoter (1-2kb)	1	ENSG00000285873	-1176	105376845	LOC105376845
chr1	22172476	22172476	Distal Intergenic	2	ENSG00000162552	-28507	54361	WNT4
chr1	22255844	22255844	Distal Intergenic	1	ENSG00000266564	-10395	100616433	MIR4418
chr1	22257555	22257555	Distal Intergenic	1	ENSG00000266564	-8684	100616433	MIR4418
chr1	22259812	22259812	Distal Intergenic	1	ENSG00000266564	-6427	100616433	MIR4418
chr1	22289031	22289031	Distal Intergenic	1	ENSG00000266564	22792	100616433	MIR4418
chr1	22292045	22292045	Distal Intergenic	1	ENSG00000266564	25806	100616433	MIR4418
chr1	22348616	22348616	Distal Intergenic	2	ENSG00000279625	17866	NA	NA
chr1	22412755	22412755	Distal Intergenic	1	ENSG00000184677	-16083	9923	ZBTB40
chr1	22414470	22414470	Distal Intergenic	1	ENSG00000184677	-14368	9923	ZBTB40
chr1	22442733	22442733	Intron (ENST00000650433.1/ENSG00000184677.18, intron 1 of 8)	1	ENSG00000184677	-9118	9923	ZBTB40
chr1	22447722	22447722	Intron (ENST00000650433.1/ENSG00000184677.18, intron 1 of 8)	1	ENSG00000184677	-4129	9923	ZBTB40
chr1	22451804	22451804	Promoter (<=1kb)	1	ENSG00000184677	-47	9923	ZBTB40
chr1	22452172	22452172	Promoter (<=1kb)	1	ENSG00000184677	305	9923	ZBTB40
chr1	22454726	22454726	Promoter (2-3kb)	1	ENSG00000184677	2859	9923	ZBTB40
chr1	22469644	22469644	Intron (ENST00000650433.1/ENSG00000184677.18, intron 1 of 8)	1	ENSG00000184677	17777	9923	ZBTB40
chr1	22472781	22472781	Intron (ENST00000650433.1/ENSG00000184677.18, intron 1 of 8)	1	ENSG00000184677	20914	9923	ZBTB40
chr1	22626102	22626102	Distal Intergenic	2	ENSG00000276835	7264	102466615	MIR6127
chr1	22629258	22629258	Distal Intergenic	2	ENSG00000276835	4108	102466615	MIR6127
chr1	22826972	22826972	Intron (ENST00000544305.5/ENSG00000133216.17, intron 3 of 6)	2	ENSG00000225952	9877	NA	NA
chr1	22958834	22958834	Exon (ENST00000426928.6/ENSG00000215906.8, exon 4 of 6)	2	ENSG00000215906	4344	646262	LACTBL1
chr1	22971699	22971699	Distal Intergenic	2	ENSG00000215906	-6361	646262	LACTBL1
chr1	23109231	23109231	Intron (ENST00000418342.5/ENSG00000169641.13, intron 1 of 3)	2	ENSG00000240553	-21173	NA	NA
chr1	23110974	23110974	Intron (ENST00000418342.5/ENSG00000169641.13, intron 1 of 3)	2	ENSG00000169641	22705	7798	LUZP1
chr1	23123544	23123544	Intron (ENST00000418342.5/ENSG00000169641.13, intron 1 of 3)	2	ENSG00000169641	10135	7798	LUZP1
chr1	23159542	23159542	Intron (ENST00000418342.5/ENSG00000169641.13, intron 1 of 3)	1	ENSG00000206935	-3162	106480586	RNU6-514P
chr1	23306475	23306475	Promoter (<=1kb)	2	ENSG00000125944	157	10236	HNRNPR
chr1	23330100	23330100	Intron (ENST00000302271.11/ENSG00000125944.21, intron 5 of 10)	2	ENSG00000125944	3531	10236	HNRNPR
chr1	23366844	23366844	Promoter (1-2kb)	2	ENSG00000125945	1542	80818	ZNF436
chr1	23368206	23368206	Promoter (<=1kb)	2	ENSG00000125945	180	80818	ZNF436
chr1	23377611	23377611	Promoter (1-2kb)	2	ENSG00000271420	1418	NA	NA
chr1	23394280	23394280	Intron (ENST00000450454.7/ENSG00000204219.11, intron 7 of 10)	2	ENSG00000271420	-15251	NA	NA
chr1	23403111	23403111	Intron (ENST00000450454.7/ENSG00000204219.11, intron 5 of 10)	1	ENSG00000232482	-7721	NA	NA
chr1	23452179	23452179	Intron (ENST00000336689.8/ENSG00000088280.19, intron 4 of 24)	2	ENSG00000088280	-9908	55616	ASAP3
chr1	23473601	23473601	Intron (ENST00000336689.8/ENSG00000088280.19, intron 1 of 24)	2	ENSG00000088280	6578	55616	ASAP3
chr1	23525350	23525350	Intron (ENST00000361729.3/ENSG00000007968.7, intron 1 of 6)	2	ENSG00000007968	5883	1870	E2F2
chr1	23528369	23528369	Promoter (2-3kb)	2	ENSG00000007968	2864	1870	E2F2
chr1	23531048	23531048	Promoter (<=1kb)	2	ENSG00000007968	185	1870	E2F2
chr1	23531934	23531934	Promoter (<=1kb)	2	ENSG00000007968	-701	1870	E2F2
chr1	23534408	23534408	Distal Intergenic	2	ENSG00000007968	-3175	1870	E2F2
chr1	23554403	23554403	Distal Intergenic	2	ENSG00000235052	-3488	NA	NA
chr1	23554704	23554704	Distal Intergenic	2	ENSG00000235052	-3789	NA	NA
chr1	23556762	23556762	Promoter (2-3kb)	2	ENSG00000117318	2313	3399	ID3
chr1	23585840	23585840	Intron (ENST00000477916.5/ENSG00000197880.9, intron 1 of 6)	1	ENSG00000197880	4345	259283	MDS2
chr1	23593780	23593780	Promoter (<=1kb)	2	ENSG00000285802	-159	NA	NA
chr1	23595126	23595126	Promoter (1-2kb)	2	ENSG00000285802	-1505	NA	NA
chr1	23604441	23604441	Intron (ENST00000477916.5/ENSG00000197880.9, intron 2 of 6)	2	ENSG00000285802	-10820	NA	NA
chr1	23617434	23617434	Intron (ENST00000477916.5/ENSG00000197880.9, intron 2 of 6)	1	ENSG00000197880	-9900	259283	MDS2
chr1	23673227	23673227	Promoter (2-3kb)	1	ENSG00000229239	2933	NA	NA
chr1	23727733	23727733	Intron (ENST00000655402.1/ENSG00000236810.6, intron 2 of 2)	1	ENSG00000011007	-15422	6924	ELOA
chr1	23796949	23796949	Promoter (<=1kb)	2	ENSG00000117308	-7	2582	GALE
chr1	23825097	23825097	Promoter (<=1kb)	2	ENSG00000117305	305	3155	HMGCL
chr1	23830446	23830446	Intron (ENST00000374487.6/ENSG00000117305.15, intron 1 of 9)	2	ENSG00000117305	-5017	3155	HMGCL
chr1	23957268	23957268	Promoter (<=1kb)	1	ENSG00000189266	429	55629	PNRC2
chr1	24001442	24001442	Distal Intergenic	2	ENSG00000215905	7077	NA	NA
chr1	24011804	24011804	Distal Intergenic	2	ENSG00000215905	-3285	NA	NA
chr1	24019001	24019001	Distal Intergenic	2	ENSG00000215905	-10482	NA	NA
chr1	24065918	24065918	Promoter (<=1kb)	2	ENSG00000142661	661	127294	MYOM3
chr1	24203571	24203571	Intron (ENST00000439059.2/ENSG00000230023.2, intron 2 of 2)	1	ENSG00000230023	3331	284632	LINC02800
chr1	24216527	24216527	Distal Intergenic	1	ENSG00000230023	16287	284632	LINC02800
chr1	24266724	24266724	Distal Intergenic	1	ENSG00000158055	-52633	57822	GRHL3
chr1	24311587	24311587	Intron (ENST00000437965.1/ENSG00000232298.2, intron 2 of 4)	1	ENSG00000158055	-7770	57822	GRHL3
chr1	24314462	24314462	Intron (ENST00000437965.1/ENSG00000232298.2, intron 1 of 4)	1	ENSG00000158055	-4895	57822	GRHL3
chr1	24319492	24319492	Promoter (<=1kb)	1	ENSG00000158055	36	57822	GRHL3
chr1	24375468	24375468	Intron (ENST00000337248.9/ENSG00000001460.18, intron 5 of 8)	2	ENSG00000001460	4355	90529	STPG1
chr1	24400330	24400330	Promoter (1-2kb)	2	ENSG00000001460	1001	90529	STPG1
chr1	24420820	24420820	Intron (ENST00000374399.9/ENSG00000001461.17, intron 2 of 11)	2	ENSG00000001460	-3886	90529	STPG1
chr1	24515832	24515832	Promoter (1-2kb)	1	ENSG00000117602	1459	11123	RCAN3
chr1	24568190	24568190	Intron (ENST00000374392.3/ENSG00000184454.7, intron 1 of 3)	1	ENSG00000227312	4563	100270884	RPL26P8
chr1	24570595	24570595	Intron (ENST00000374392.3/ENSG00000184454.7, intron 1 of 3)	1	ENSG00000227312	6968	100270884	RPL26P8
chr1	24591933	24591933	Promoter (2-3kb)	1	ENSG00000184454	2469	400746	NCMAP
chr1	24597998	24597998	Intron (ENST00000374392.3/ENSG00000184454.7, intron 2 of 3)	1	ENSG00000184454	8534	400746	NCMAP
chr1	24600810	24600810	Intron (ENST00000374392.3/ENSG00000184454.7, intron 2 of 3)	1	ENSG00000184454	11346	400746	NCMAP
chr1	24605831	24605831	3' UTR	1	ENSG00000184454	16367	400746	NCMAP
chr1	24633022	24633022	Promoter (<=1kb)	1	ENSG00000133226	-44	10250	SRRM1
chr1	24725080	24725080	Distal Intergenic	1	ENSG00000284699	20186	NA	NA
chr1	24725403	24725403	Distal Intergenic	1	ENSG00000169504	-19979	25932	CLIC4
chr1	24743996	24743996	Promoter (1-2kb)	1	ENSG00000169504	-1386	25932	CLIC4
chr1	24744914	24744914	Promoter (<=1kb)	1	ENSG00000169504	-468	25932	CLIC4
chr1	24769913	24769913	Intron (ENST00000497755.1/ENSG00000169504.15, intron 1 of 5)	2	ENSG00000238482	8066	106480094	RNU6-1208P
chr1	24896580	24896580	Distal Intergenic	2	ENSG00000278034	22836	102465437	MIR6731
chr1	25196265	25196265	Distal Intergenic	1	ENSG00000231953	-11874	NA	NA
chr1	25233340	25233340	Promoter (<=1kb)	1	ENSG00000284602	754	NA	NA
chr1	25476353	25476353	Intron (ENST00000399766.7/ENSG00000204178.11, intron 4 of 8)	1	ENSG00000204178	27460	55219	MACO1
chr1	25501298	25501298	Distal Intergenic	1	ENSG00000157978	-42308	26119	LDLRAP1
chr1	25538609	25538609	Distal Intergenic	1	ENSG00000157978	-4997	26119	LDLRAP1
chr1	25566964	25566964	Promoter (2-3kb)	1	ENSG00000157978	2373	26119	LDLRAP1
chr1	25568322	25568322	3' UTR	1	ENSG00000157978	3731	26119	LDLRAP1
chr1	25571702	25571702	Distal Intergenic	1	ENSG00000157978	7111	26119	LDLRAP1
chr1	25573737	25573737	Distal Intergenic	1	ENSG00000225643	-7741	NA	NA
chr1	25574083	25574083	Distal Intergenic	1	ENSG00000225643	-7395	NA	NA
chr1	25588067	25588067	Intron (ENST00000412797.1/ENSG00000225643.1, intron 1 of 1)	1	ENSG00000225643	6589	NA	NA
chr1	25707759	25707759	Promoter (1-2kb)	1	ENSG00000117643	-1843	57134	MAN1C1
chr1	25708476	25708476	Promoter (1-2kb)	1	ENSG00000117643	-1126	57134	MAN1C1
chr1	25757305	25757305	Intron (ENST00000374332.9/ENSG00000117643.15, intron 5 of 11)	1	ENSG00000117643	-14764	57134	MAN1C1
chr1	25773639	25773639	Promoter (1-2kb)	1	ENSG00000117643	1570	57134	MAN1C1
chr1	25780594	25780594	Promoter (<=1kb)	1	ENSG00000117643	-120	57134	MAN1C1
chr1	25781275	25781275	Promoter (<=1kb)	1	ENSG00000117643	561	57134	MAN1C1
chr1	25820037	25820037	Promoter (<=1kb)	1	ENSG00000117640	34	56181	MTFR1L
chr1	25865386	25865386	Intron (ENST00000374296.4/ENSG00000182749.6, intron 1 of 1)	1	ENSG00000236528	5773	NA	NA
chr1	25885685	25885685	Promoter (1-2kb)	1	ENSG00000229786	-1675	NA	NA
chr1	25889612	25889612	Promoter (<=1kb)	1	ENSG00000223624	642	NA	NA
chr1	25890684	25890684	Promoter (1-2kb)	1	ENSG00000223624	1714	NA	NA
chr1	26017700	26017700	Promoter (2-3kb)	1	ENSG00000158008	-2184	2134	EXTL1
chr1	26018846	26018846	Promoter (1-2kb)	1	ENSG00000158008	-1038	2134	EXTL1
chr1	26051006	26051006	Distal Intergenic	1	ENSG00000284309	4341	NA	NA
chr1	26064862	26064862	Promoter (2-3kb)	2	ENSG00000158022	2768	84676	TRIM63
chr1	26067365	26067365	Promoter (<=1kb)	2	ENSG00000158022	265	84676	TRIM63
chr1	26078695	26078695	Distal Intergenic	2	ENSG00000158022	-10259	84676	TRIM63
chr1	26097742	26097742	Distal Intergenic	1	ENSG00000175087	-13423	149420	PDIK1L
chr1	26122093	26122093	Exon (ENST00000619836.4/ENSG00000175087.10, exon 3 of 3)	1	ENSG00000175087	10256	149420	PDIK1L
chr1	26175211	26175211	Promoter (2-3kb)	1	ENSG00000142675	-2273	10256	CNKSR1
chr1	26178131	26178131	Promoter (<=1kb)	1	ENSG00000142675	619	10256	CNKSR1
chr1	26178415	26178415	Promoter (<=1kb)	1	ENSG00000142675	903	10256	CNKSR1
chr1	26354282	26354282	Promoter (<=1kb)	2	ENSG00000176092	-152	55057	CRYBG2
chr1	26357387	26357387	Promoter (2-3kb)	2	ENSG00000176092	2665	55057	CRYBG2
chr1	26361763	26361763	Promoter (1-2kb)	2	ENSG00000176092	-1683	55057	CRYBG2
chr1	26404673	26404673	Distal Intergenic	1	ENSG00000131914	-6144	79727	LIN28A
chr1	26500647	26500647	Distal Intergenic	2	ENSG00000224129	19603	NA	NA
chr1	26530515	26530515	Promoter (<=1kb)	1	ENSG00000117676	-703	6195	RPS6KA1
chr1	26530792	26530792	Promoter (<=1kb)	1	ENSG00000117676	-426	6195	RPS6KA1
chr1	26531363	26531363	Promoter (<=1kb)	1	ENSG00000117676	35	6195	RPS6KA1
chr1	26537232	26537232	Intron (ENST00000525525.5/ENSG00000117676.14, intron 3 of 3)	1	ENSG00000117676	-5880	6195	RPS6KA1
chr1	26538024	26538024	Intron (ENST00000525525.5/ENSG00000117676.14, intron 3 of 3)	1	ENSG00000117676	-5088	6195	RPS6KA1
chr1	26784259	26784259	Promoter (2-3kb)	1	ENSG00000060642	-2795	55650	PIGV
chr1	26788477	26788477	Promoter (<=1kb)	1	ENSG00000060642	282	55650	PIGV
chr1	26838909	26838909	Intron (ENST00000374142.9/ENSG00000204160.12, intron 2 of 7)	1	ENSG00000204160	6889	84243	ZDHHC18
chr1	26849651	26849651	Promoter (<=1kb)	1	ENSG00000204160	-711	84243	ZDHHC18
chr1	26867968	26867968	Distal Intergenic	1	ENSG00000175793	4819	2810	SFN
chr1	26907744	26907744	Intron (ENST00000435827.6/ENSG00000090273.14, intron 2 of 6)	2	ENSG00000131910	6231	8431	NR0B2
chr1	26914252	26914252	Promoter (<=1kb)	2	ENSG00000131910	-277	8431	NR0B2
chr1	26947092	26947092	Promoter (1-2kb)	1	ENSG00000090273	1957	10726	NUDC
chr1	26948304	26948304	Distal Intergenic	1	ENSG00000090273	3169	10726	NUDC
chr1	26957403	26957403	Promoter (2-3kb)	2	ENSG00000175707	2982	126695	KDF1
chr1	27008341	27008341	Intron (ENST00000289166.6/ENSG00000158246.8, intron 1 of 1)	2	ENSG00000158246	4509	115572	TENT5B
chr1	27009894	27009894	Promoter (2-3kb)	2	ENSG00000158246	2956	115572	TENT5B
chr1	27013159	27013159	Promoter (<=1kb)	2	ENSG00000158246	-309	115572	TENT5B
chr1	27031512	27031512	Distal Intergenic	2	ENSG00000158246	-18662	115572	TENT5B
chr1	27141866	27141866	Intron (ENST00000263980.8/ENSG00000090020.11, intron 1 of 11)	2	ENSG00000090020	12732	6548	SLC9A1
chr1	27143659	27143659	Intron (ENST00000263980.8/ENSG00000090020.11, intron 1 of 11)	2	ENSG00000090020	10939	6548	SLC9A1
chr1	27144573	27144573	Intron (ENST00000263980.8/ENSG00000090020.11, intron 1 of 11)	2	ENSG00000090020	10025	6548	SLC9A1
chr1	27146009	27146009	Intron (ENST00000263980.8/ENSG00000090020.11, intron 1 of 11)	2	ENSG00000090020	8589	6548	SLC9A1
chr1	27166548	27166548	Promoter (<=1kb)	2	ENSG00000090020	433	6548	SLC9A1
chr1	27192202	27192202	Distal Intergenic	2	ENSG00000214973	9271	NA	NA
chr1	27349414	27349414	Promoter (<=1kb)	1	ENSG00000142765	-62	84958	SYTL1
chr1	27526079	27526079	Promoter (<=1kb)	1	ENSG00000237429	274	NA	NA
chr1	27528350	27528350	Promoter (2-3kb)	1	ENSG00000237429	2545	NA	NA
chr1	27540308	27540308	Intron (ENST00000247087.10/ENSG00000126705.15, intron 5 of 5)	2	ENSG00000126705	13237	27245	AHDC1
chr1	27542150	27542150	Intron (ENST00000247087.10/ENSG00000126705.15, intron 5 of 5)	2	ENSG00000126705	11395	27245	AHDC1
chr1	27554482	27554482	Promoter (<=1kb)	2	ENSG00000126705	-937	27245	AHDC1
chr1	27557209	27557209	Promoter (1-2kb)	2	ENSG00000126705	1152	27245	AHDC1
chr1	27558166	27558166	Promoter (<=1kb)	2	ENSG00000126705	195	27245	AHDC1
chr1	27563701	27563701	Intron (ENST00000247087.10/ENSG00000126705.15, intron 1 of 5)	2	ENSG00000126705	4559	27245	AHDC1
chr1	27579557	27579557	Intron (ENST00000247087.10/ENSG00000126705.15, intron 1 of 5)	2	ENSG00000126705	-11297	27245	AHDC1
chr1	27601911	27601911	Promoter (1-2kb)	2	ENSG00000126705	1503	27245	AHDC1
chr1	27645171	27645171	Distal Intergenic	1	ENSG00000235912	-4248	NA	NA
chr1	27684375	27684375	Intron (ENST00000628586.2/ENSG00000225886.3, intron 2 of 2)	2	ENSG00000226662	3096	646597	CHMP1AP1
chr1	27686638	27686638	Promoter (<=1kb)	2	ENSG00000226662	833	646597	CHMP1AP1
chr1	27943538	27943538	Intron (ENST00000373894.8/ENSG00000130768.15, intron 1 of 7)	1	ENSG00000130768	8428	27293	SMPDL3B
chr1	27950038	27950038	Intron (ENST00000373894.8/ENSG00000130768.15, intron 3 of 7)	1	ENSG00000158156	-9550	55113	XKR8
chr1	27960064	27960064	Promoter (<=1kb)	1	ENSG00000158156	19	55113	XKR8
chr1	27968908	27968908	Distal Intergenic	1	ENSG00000158156	8646	55113	XKR8
chr1	28068859	28068859	Intron (ENST00000373871.8/ENSG00000158161.16, intron 1 of 17)	2	ENSG00000158161	-10772	2140	EYA3
chr1	28129326	28129326	Distal Intergenic	2	ENSG00000214812	-8005	NA	NA
chr1	28144753	28144753	Promoter (1-2kb)	2	ENSG00000253005	-1912	106479644	RNU6-176P
chr1	28155011	28155011	Intron (ENST00000373857.8/ENSG00000169403.12, intron 1 of 1)	2	ENSG00000253005	-12170	106479644	RNU6-176P
chr1	28163546	28163546	Intron (ENST00000373857.8/ENSG00000169403.12, intron 1 of 1)	2	ENSG00000169403	13144	5724	PTAFR
chr1	28164902	28164902	Intron (ENST00000373857.8/ENSG00000169403.12, intron 1 of 1)	2	ENSG00000169403	11788	5724	PTAFR
chr1	28171434	28171434	Intron (ENST00000373857.8/ENSG00000169403.12, intron 1 of 1)	2	ENSG00000169403	5256	5724	PTAFR
chr1	28296894	28296894	Distal Intergenic	1	ENSG00000130772	-32108	54797	MED18
chr1	28302011	28302011	Distal Intergenic	1	ENSG00000130772	-26991	54797	MED18
chr1	28314242	28314242	Distal Intergenic	1	ENSG00000130772	-14760	54797	MED18
chr1	28370150	28370150	Promoter (<=1kb)	1	ENSG00000204138	406	65979	PHACTR4
chr1	28520392	28520392	Promoter (1-2kb)	1	ENSG00000180198	1697	1104	RCC1
chr1	28527165	28527165	Promoter (<=1kb)	2	ENSG00000231468	62	NA	NA
chr1	28790517	28790517	Distal Intergenic	1	ENSG00000116329	-21625	4985	OPRD1
chr1	28872239	28872239	Intron (ENST00000418471.1/ENSG00000233427.1, intron 2 of 2)	2	ENSG00000233427	5097	NA	NA
chr1	28897918	28897918	Intron (ENST00000647103.1/ENSG00000159023.22, intron 1 of 17)	1	ENSG00000159023	4177	2035	EPB41
chr1	29106110	29106110	Intron (ENST00000647103.1/ENSG00000159023.22, intron 14 of 17)	1	ENSG00000159023	8523	2035	EPB41
chr1	29120748	29120748	Promoter (1-2kb)	2	ENSG00000253304	1753	399474	TMEM200B
chr1	29227737	29227737	Intron (ENST00000263702.11/ENSG00000116353.16, intron 1 of 9)	2	ENSG00000116353	3154	51102	MECR
chr1	29239482	29239482	Promoter (2-3kb)	1	ENSG00000060656	2843	10076	PTPRU
chr1	29258903	29258903	Promoter (1-2kb)	1	ENSG00000060656	-1278	10076	PTPRU
chr1	29271987	29271987	Intron (ENST00000345512.7/ENSG00000060656.20, intron 7 of 30)	1	ENSG00000060656	-7564	10076	PTPRU
chr1	29320721	29320721	Promoter (<=1kb)	1	ENSG00000060656	511	10076	PTPRU
chr1	29486508	29486508	Distal Intergenic	2	ENSG00000225011	10385	NA	NA
chr1	29550185	29550185	Distal Intergenic	2	ENSG00000225011	-53292	NA	NA
chr1	29550755	29550755	Distal Intergenic	2	ENSG00000225011	-53862	NA	NA
chr1	29987155	29987155	Distal Intergenic	2	ENSG00000233399	50457	101929406	LINC01648
chr1	30080477	30080477	Distal Intergenic	2	ENSG00000233399	-42865	101929406	LINC01648
chr1	30218139	30218139	Distal Intergenic	1	ENSG00000231251	-8384	NA	NA
chr1	30303305	30303305	Distal Intergenic	1	ENSG00000231251	76782	NA	NA
chr1	30345917	30345917	Distal Intergenic	2	ENSG00000236335	65721	NA	NA
chr1	30382905	30382905	Distal Intergenic	2	ENSG00000236335	28733	NA	NA
chr1	30398255	30398255	Distal Intergenic	2	ENSG00000236335	13383	NA	NA
chr1	30412385	30412385	Promoter (<=1kb)	2	ENSG00000236335	-747	NA	NA
chr1	30432669	30432669	Distal Intergenic	1	ENSG00000231949	16844	NA	NA
chr1	30461895	30461895	Distal Intergenic	1	ENSG00000231949	46070	NA	NA
chr1	30657287	30657287	Distal Intergenic	2	ENSG00000162510	58848	4146	MATN1
chr1	30657746	30657746	Distal Intergenic	2	ENSG00000162510	58389	4146	MATN1
chr1	30738072	30738072	Promoter (1-2kb)	2	ENSG00000264773	1160	100616164	MIR4420
chr1	30807220	30807220	Distal Intergenic	2	ENSG00000229607	8333	NA	NA
chr1	30807569	30807569	Distal Intergenic	2	ENSG00000229607	7984	NA	NA
chr1	30815859	30815859	Promoter (<=1kb)	2	ENSG00000229607	-306	NA	NA
chr1	30816674	30816674	Promoter (1-2kb)	2	ENSG00000229607	-1121	NA	NA
chr1	30824033	30824033	Promoter (<=1kb)	1	ENSG00000223382	-184	105378622	LINC01778
chr1	30906026	30906026	Promoter (2-3kb)	2	ENSG00000162512	2732	9672	SDC3
chr1	30977222	30977222	Promoter (2-3kb)	2	ENSG00000134644	-2363	9698	PUM1
chr1	31055746	31055746	Intron (ENST00000424085.6/ENSG00000134644.16, intron 2 of 17)	1	ENSG00000232768	4874	107985097	LOC107985097
chr1	31139028	31139028	Distal Intergenic	2	ENSG00000225142	-30405	NA	NA
chr1	31170921	31170921	Distal Intergenic	2	ENSG00000084628	10755	79570	NKAIN1
chr1	31174772	31174772	Distal Intergenic	2	ENSG00000084628	6904	79570	NKAIN1
chr1	31186752	31186752	Promoter (1-2kb)	2	ENSG00000084628	1401	79570	NKAIN1
chr1	31196859	31196859	Promoter (2-3kb)	2	ENSG00000084628	-2939	79570	NKAIN1
chr1	31227732	31227732	Intron (ENST00000373736.7/ENSG00000084628.10, intron 1 of 6)	2	ENSG00000084628	12155	79570	NKAIN1
chr1	31229216	31229216	Intron (ENST00000373736.7/ENSG00000084628.10, intron 1 of 6)	2	ENSG00000084628	10671	79570	NKAIN1
chr1	31229714	31229714	Intron (ENST00000373736.7/ENSG00000084628.10, intron 1 of 6)	2	ENSG00000084628	10173	79570	NKAIN1
chr1	31238807	31238807	Promoter (1-2kb)	2	ENSG00000084628	1080	79570	NKAIN1
chr1	31258744	31258744	Promoter (2-3kb)	2	ENSG00000060688	2333	9410	SNRNP40
chr1	31269696	31269696	Promoter (<=1kb)	2	ENSG00000060688	-30	9410	SNRNP40
chr1	31368969	31368969	Promoter (<=1kb)	2	ENSG00000121769	621	2170	FABP3
chr1	31390334	31390334	Distal Intergenic	2	ENSG00000121769	-13484	2170	FABP3
chr1	31471738	31471738	Distal Intergenic	2	ENSG00000215899	17192	441880	EEF1A1P46
chr1	31477752	31477752	Distal Intergenic	2	ENSG00000215899	11178	441880	EEF1A1P46
chr1	31511237	31511237	Intron (ENST00000639839.1/ENSG00000284543.1, intron 2 of 4)	1	ENSG00000260386	4941	149086	LDC1P
chr1	31563119	31563119	Intron (ENST00000639839.1/ENSG00000284543.1, intron 4 of 4)	2	ENSG00000229167	12454	NA	NA
chr1	31571260	31571260	Intron (ENST00000639839.1/ENSG00000284543.1, intron 4 of 4)	2	ENSG00000229167	4313	NA	NA
chr1	31584191	31584191	Promoter (<=1kb)	1	ENSG00000142910	678	64129	TINAGL1
chr1	31584677	31584677	Promoter (<=1kb)	1	ENSG00000142910	-474	64129	TINAGL1
chr1	31651950	31651950	Exon (ENST00000623791.3/ENSG00000235790.7, exon 2 of 5)	2	ENSG00000084636	3898	1307	COL16A1
chr1	31661253	31661253	Promoter (<=1kb)	2	ENSG00000084636	507	1307	COL16A1
chr1	31701548	31701548	Promoter (2-3kb)	2	ENSG00000084636	2469	1307	COL16A1
chr1	31745375	31745375	Promoter (1-2kb)	2	ENSG00000121753	-1702	576	ADGRB2
chr1	31755520	31755520	Promoter (<=1kb)	2	ENSG00000121753	744	576	ADGRB2
chr1	31769686	31769686	Distal Intergenic	2	ENSG00000121753	-4793	576	ADGRB2
chr1	31776259	31776259	Distal Intergenic	2	ENSG00000121753	-11366	576	ADGRB2
chr1	31830906	31830906	Distal Intergenic	2	ENSG00000134668	-14855	90853	SPOCD1
chr1	31843094	31843094	Exon (ENST00000453837.1/ENSG00000203620.2, exon 2 of 2)	2	ENSG00000203620	12474	NA	NA
chr1	31855127	31855127	Promoter (<=1kb)	2	ENSG00000203620	441	NA	NA
chr1	31880329	31880329	Intron (ENST00000602889.1/ENSG00000269967.1, intron 1 of 1)	2	ENSG00000203620	-24761	NA	NA
chr1	31881050	31881050	Intron (ENST00000602889.1/ENSG00000269967.1, intron 1 of 1)	2	ENSG00000203620	-25482	NA	NA
chr1	31911116	31911116	Promoter (<=1kb)	2	ENSG00000184007	164	8073	PTP4A2
chr1	31932575	31932575	Promoter (<=1kb)	1	ENSG00000228634	-445	NA	NA
chr1	31938702	31938702	Promoter (<=1kb)	2	ENSG00000184007	-334	8073	PTP4A2
chr1	32094937	32094937	3' UTR	2	ENSG00000276493	-7124	NA	NA
chr1	32208959	32208959	Promoter (<=1kb)	1	ENSG00000222046	-130	149069	DCDC2B
chr1	32240459	32240459	Promoter (<=1kb)	2	ENSG00000220785	-37	339483	MTMR9LP
chr1	32333002	32333002	Promoter (1-2kb)	1	ENSG00000116478	1466	3065	HDAC1
chr1	32336009	32336009	Promoter (<=1kb)	2	ENSG00000175130	224	65108	MARCKSL1
chr1	32362173	32362173	Promoter (<=1kb)	2	ENSG00000225828	70	100128071	FAM229A
chr1	32406723	32406723	Distal Intergenic	2	ENSG00000224333	-3608	NA	NA
chr1	32414078	32414078	Distal Intergenic	1	ENSG00000270850	-7901	NA	NA
chr1	32544645	32544645	Intron (ENST00000480336.1/ENSG00000254553.1, intron 6 of 9)	1	ENSG00000160062	5216	653121	ZBTB8A
chr1	32612447	32612447	Intron (ENST00000341885.6/ENSG00000176261.16, intron 1 of 1)	2	ENSG00000176261	19611	339487	ZBTB8OS
chr1	32626418	32626418	Intron (ENST00000341885.6/ENSG00000176261.16, intron 1 of 1)	2	ENSG00000176261	5640	339487	ZBTB8OS
chr1	32743196	32743196	Promoter (1-2kb)	1	ENSG00000162522	1366	57648	KIAA1522
chr1	32759651	32759651	Intron (ENST00000401073.7/ENSG00000162522.11, intron 1 of 6)	1	ENSG00000162522	5630	57648	KIAA1522
chr1	32760272	32760272	Intron (ENST00000401073.7/ENSG00000162522.11, intron 1 of 6)	1	ENSG00000162522	-5362	57648	KIAA1522
chr1	32761045	32761045	Intron (ENST00000401073.7/ENSG00000162522.11, intron 1 of 6)	1	ENSG00000162522	-4589	57648	KIAA1522
chr1	32766463	32766463	Promoter (<=1kb)	1	ENSG00000162522	796	57648	KIAA1522
chr1	32893545	32893545	Promoter (<=1kb)	1	ENSG00000121905	21	3208	HPCA
chr1	32908889	32908889	Distal Intergenic	2	ENSG00000121900	-7451	113452	TMEM54
chr1	32989469	32989469	Promoter (2-3kb)	1	ENSG00000236065	2394	NA	NA
chr1	33005938	33005938	Intron (ENST00000427524.1/ENSG00000236065.2, intron 1 of 1)	2	ENSG00000004455	6419	204	AK2
chr1	33008215	33008215	3' UTR	2	ENSG00000004455	4142	204	AK2
chr1	33008906	33008906	3' UTR	2	ENSG00000004455	3451	204	AK2
chr1	33025351	33025351	Intron (ENST00000427524.1/ENSG00000236065.2, intron 1 of 1)	2	ENSG00000004455	-3648	204	AK2
chr1	33037092	33037092	Promoter (<=1kb)	2	ENSG00000004455	-88	204	AK2
chr1	33055743	33055743	Intron (ENST00000548559.1/ENSG00000004455.17, intron 2 of 4)	2	ENSG00000004455	-18739	204	AK2
chr1	33092390	33092390	Promoter (<=1kb)	1	ENSG00000142920	-852	113451	AZIN2
chr1	33163731	33163731	Promoter (<=1kb)	1	ENSG00000279179	880	NA	NA
chr1	33660647	33660647	Intron (ENST00000373381.9/ENSG00000121904.18, intron 26 of 70)	2	ENSG00000121904	-34063	114784	CSMD2
chr1	33944099	33944099	Intron (ENST00000373381.9/ENSG00000121904.18, intron 3 of 70)	1	ENSG00000231163	68633	402779	CSMD2-AS1
chr1	33946979	33946979	Intron (ENST00000373381.9/ENSG00000121904.18, intron 3 of 70)	1	ENSG00000231163	71513	402779	CSMD2-AS1
chr1	34407413	34407413	Distal Intergenic	2	ENSG00000270241	-130121	100420336	LOC100420336
chr1	34688640	34688640	Promoter (2-3kb)	2	ENSG00000287703	-2908	NA	NA
chr1	34696338	34696338	Distal Intergenic	2	ENSG00000287703	-10606	NA	NA
chr1	34740734	34740734	Intron (ENST00000426886.1/ENSG00000163866.9, intron 2 of 4)	1	ENSG00000189280	-14313	2709	GJB5
chr1	34763672	34763672	Intron (ENST00000426886.1/ENSG00000163866.9, intron 2 of 4)	1	ENSG00000189433	3932	127534	GJB4
chr1	34786758	34786758	Promoter (1-2kb)	2	ENSG00000255811	1339	NA	NA
chr1	34787752	34787752	Promoter (<=1kb)	2	ENSG00000255811	345	NA	NA
chr1	34788453	34788453	Promoter (<=1kb)	2	ENSG00000255811	-356	NA	NA
chr1	34825117	34825117	Intron (ENST00000426886.1/ENSG00000163866.9, intron 2 of 4)	1	ENSG00000230163	-25577	NA	NA
chr1	34825828	34825828	Intron (ENST00000426886.1/ENSG00000163866.9, intron 2 of 4)	1	ENSG00000230163	-24866	NA	NA
chr1	34828269	34828269	Intron (ENST00000426886.1/ENSG00000163866.9, intron 2 of 4)	1	ENSG00000230163	-22425	NA	NA
chr1	34843612	34843612	Intron (ENST00000426886.1/ENSG00000163866.9, intron 2 of 4)	1	ENSG00000230163	-7082	NA	NA
chr1	34859764	34859764	Promoter (<=1kb)	2	ENSG00000163866	-9	113444	SMIM12
chr1	34866030	34866030	3' UTR	2	ENSG00000163866	-6275	113444	SMIM12
chr1	34866473	34866473	Intron (ENST00000235180.4/ENSG00000116544.12, intron 9 of 9)	2	ENSG00000163866	-6718	113444	SMIM12
chr1	35031690	35031690	Promoter (<=1kb)	2	ENSG00000163867	0	9204	ZMYM6
chr1	35265051	35265051	Distal Intergenic	1	ENSG00000146463	-3658	9202	ZMYM4
chr1	35506146	35506146	Promoter (<=1kb)	2	ENSG00000142687	721	79932	KIAA0319L
chr1	35641635	35641635	Promoter (<=1kb)	2	ENSG00000126067	-109	5690	PSMB2
chr1	35719002	35719002	Promoter (<=1kb)	2	ENSG00000142686	-108	127703	C1orf216
chr1	35727432	35727432	Intron (ENST00000251195.9/ENSG00000092853.14, intron 24 of 24)	2	ENSG00000142686	-8538	127703	C1orf216
chr1	36100592	36100592	Promoter (<=1kb)	2	ENSG00000171812	-343	1296	COL8A2
chr1	36204237	36204237	Distal Intergenic	1	ENSG00000264592	12322	106480957	RN7SL131P
chr1	36237713	36237713	Intron (ENST00000469141.6/ENSG00000054118.15, intron 2 of 12)	2	ENSG00000231849	4443	106480802	UBE2V2P4
chr1	36269076	36269076	Intron (ENST00000469141.6/ENSG00000054118.15, intron 3 of 12)	1	ENSG00000054118	-20642	9967	THRAP3
chr1	36269503	36269503	Intron (ENST00000469141.6/ENSG00000054118.15, intron 3 of 12)	1	ENSG00000054118	-20215	9967	THRAP3
chr1	36306952	36306952	Promoter (<=1kb)	1	ENSG00000214193	-158	79729	SH3D21
chr1	36329904	36329904	Promoter (<=1kb)	1	ENSG00000286379	274	NA	NA
chr1	36408583	36408583	Distal Intergenic	2	ENSG00000222821	-5724	106481180	RNU4-27P
chr1	36415762	36415762	Promoter (2-3kb)	2	ENSG00000201448	2816	109616970	SNORA63C
chr1	36437029	36437029	Promoter (1-2kb)	2	ENSG00000116885	1971	127700	OSCP1
chr1	36450755	36450755	Promoter (<=1kb)	2	ENSG00000116885	-304	127700	OSCP1
chr1	36470968	36470968	Promoter (<=1kb)	2	ENSG00000119535	506	1441	CSF3R
chr1	36487137	36487137	Distal Intergenic	2	ENSG00000119535	-3859	1441	CSF3R
chr1	36489635	36489635	Distal Intergenic	2	ENSG00000119535	-6357	1441	CSF3R
chr1	36535244	36535244	Distal Intergenic	2	ENSG00000119535	-51966	1441	CSF3R
chr1	36594086	36594086	Distal Intergenic	1	ENSG00000230214	-36249	100462786	FTLP18
chr1	36751666	36751666	Distal Intergenic	2	ENSG00000284720	18059	NA	NA
chr1	36753175	36753175	Distal Intergenic	2	ENSG00000284720	16550	NA	NA
chr1	36835100	36835100	Intron (ENST00000373091.8/ENSG00000163873.10, intron 10 of 15)	2	ENSG00000163873	18587	2899	GRIK3
chr1	36842835	36842835	Intron (ENST00000373091.8/ENSG00000163873.10, intron 9 of 15)	2	ENSG00000163873	10852	2899	GRIK3
chr1	36857897	36857897	Promoter (1-2kb)	2	ENSG00000163873	1239	2899	GRIK3
chr1	37038821	37038821	Distal Intergenic	2	ENSG00000163873	-4306	2899	GRIK3
chr1	37120400	37120400	Distal Intergenic	1	ENSG00000284650	-13089	NA	NA
chr1	37124702	37124702	Distal Intergenic	1	ENSG00000284650	-8787	NA	NA
chr1	37258319	37258319	Intron (ENST00000657513.1/ENSG00000223944.2, intron 2 of 3)	2	ENSG00000252368	6467	100873282	RNA5SP43
chr1	37374465	37374465	Intron (ENST00000668045.1/ENSG00000233621.2, intron 1 of 1)	1	ENSG00000230451	43613	100270903	RPS29P6
chr1	37461863	37461863	Intron (ENST00000668045.1/ENSG00000233621.2, intron 1 of 1)	2	ENSG00000233621	12523	728431	ZC3H12A-DT
chr1	37465767	37465767	Intron (ENST00000668045.1/ENSG00000233621.2, intron 1 of 1)	2	ENSG00000233621	8619	728431	ZC3H12A-DT
chr1	37473802	37473802	Promoter (<=1kb)	2	ENSG00000233621	584	728431	ZC3H12A-DT
chr1	37476612	37476612	Promoter (2-3kb)	1	ENSG00000163874	2032	80149	ZC3H12A
chr1	37477696	37477696	Promoter (2-3kb)	1	ENSG00000163874	-2303	80149	ZC3H12A
chr1	37478151	37478151	Promoter (1-2kb)	1	ENSG00000163874	-1848	80149	ZC3H12A
chr1	37479834	37479834	Promoter (<=1kb)	1	ENSG00000163874	-165	80149	ZC3H12A
chr1	37481541	37481541	Promoter (<=1kb)	1	ENSG00000163874	-149	80149	ZC3H12A
chr1	37484819	37484819	Distal Intergenic	1	ENSG00000163874	3129	80149	ZC3H12A
chr1	37495598	37495598	Intron (ENST00000296214.10/ENSG00000163875.16, intron 6 of 6)	2	ENSG00000263675	5396	100847010	MIR5581
chr1	37499558	37499558	Promoter (1-2kb)	2	ENSG00000263675	1436	100847010	MIR5581
chr1	37601644	37601644	Intron (ENST00000641190.1/ENSG00000284748.1, intron 1 of 1)	1	ENSG00000284748	5518	NA	NA
chr1	37613061	37613061	Intron (ENST00000612451.4/ENSG00000169218.14, intron 5 of 5)	1	ENSG00000284748	16935	NA	NA
chr1	37654097	37654097	Distal Intergenic	2	ENSG00000169218	-19205	284654	RSPO1
chr1	37723418	37723418	Promoter (1-2kb)	2	ENSG00000183317	-1561	284656	EPHA10
chr1	37793482	37793482	Promoter (<=1kb)	1	ENSG00000185090	-365	149175	MANEAL
chr1	37807789	37807789	Promoter (<=1kb)	1	ENSG00000197982	-1	127687	C1orf122
chr1	37834946	37834946	Intron (ENST00000373036.5/ENSG00000188786.10, intron 6 of 10)	1	ENSG00000235673	-6040	100270826	RPS2P13
chr1	38123794	38123794	Distal Intergenic	2	ENSG00000284623	16799	NA	NA
chr1	38217905	38217905	Distal Intergenic	2	ENSG00000237290	-3099	339442	LINC01343
chr1	38415414	38415414	Distal Intergenic	1	ENSG00000200796	18755	106479899	RNU6-753P
chr1	38421814	38421814	Distal Intergenic	1	ENSG00000200796	25155	106479899	RNU6-753P
chr1	38642477	38642477	Distal Intergenic	1	ENSG00000215895	-66454	400750	HSPA5P1
chr1	39094890	39094890	Intron (ENST00000484793.5/ENSG00000127603.31, intron 3 of 3)	1	ENSG00000127603	-10521	23499	MACF1
chr1	39117140	39117140	Intron (ENST00000361689.7/ENSG00000127603.31, intron 2 of 93)	2	ENSG00000206654	3903	106481373	RNU6-608P
chr1	39133312	39133312	Intron (ENST00000361689.7/ENSG00000127603.31, intron 2 of 93)	2	ENSG00000206654	-12269	106481373	RNU6-608P
chr1	39143012	39143012	Intron (ENST00000361689.7/ENSG00000127603.31, intron 2 of 93)	2	ENSG00000222378	11284	100873283	RNA5SP44
chr1	39168008	39168008	Intron (ENST00000361689.7/ENSG00000127603.31, intron 2 of 93)	1	ENSG00000127603	9144	23499	MACF1
chr1	39174973	39174973	Intron (ENST00000361689.7/ENSG00000127603.31, intron 2 of 93)	1	ENSG00000127603	16109	23499	MACF1
chr1	39175141	39175141	Intron (ENST00000361689.7/ENSG00000127603.31, intron 2 of 93)	1	ENSG00000127603	16277	23499	MACF1
chr1	39179123	39179123	Intron (ENST00000361689.7/ENSG00000127603.31, intron 2 of 93)	1	ENSG00000127603	20259	23499	MACF1
chr1	39183821	39183821	Intron (ENST00000361689.7/ENSG00000127603.31, intron 2 of 93)	1	ENSG00000127603	-20425	23499	MACF1
chr1	39204720	39204720	Promoter (<=1kb)	1	ENSG00000127603	25	23499	MACF1
chr1	39249300	39249300	Intron (ENST00000361689.7/ENSG00000127603.31, intron 3 of 93)	2	ENSG00000226438	8349	NA	NA
chr1	39255462	39255462	Promoter (2-3kb)	2	ENSG00000226438	2187	NA	NA
chr1	39662352	39662352	Intron (ENST00000235628.2/ENSG00000116981.4, intron 4 of 5)	2	ENSG00000116981	9755	84618	NT5C1A
chr1	39672202	39672202	Promoter (<=1kb)	2	ENSG00000116981	-95	84618	NT5C1A
chr1	39785653	39785653	Intron (ENST00000372827.8/ENSG00000116985.12, intron 1 of 6)	2	ENSG00000116985	3212	656	BMP8B
chr1	39787382	39787382	Promoter (1-2kb)	2	ENSG00000116985	1483	656	BMP8B
chr1	39804167	39804167	Promoter (<=1kb)	1	ENSG00000284719	-354	NA	NA
chr1	39836146	39836146	Distal Intergenic	2	ENSG00000043514	11611	54802	TRIT1
chr1	39852643	39852643	Exon (ENST00000462243.2/ENSG00000043514.17, exon 3 of 3)	2	ENSG00000043514	-4546	54802	TRIT1
chr1	39960462	39960462	Promoter (2-3kb)	1	ENSG00000228477	-2218	NA	NA
chr1	39980900	39980900	Distal Intergenic	1	ENSG00000168389	13281	84879	MFSD2A
chr1	39988798	39988798	Distal Intergenic	1	ENSG00000168389	21179	84879	MFSD2A
chr1	40030731	40030731	Distal Intergenic	1	ENSG00000131236	-9502	10487	CAP1
chr1	40141238	40141238	Distal Intergenic	1	ENSG00000226745	8474	NA	NA
chr1	40305615	40305615	Promoter (<=1kb)	2	ENSG00000049089	-618	1298	COL9A2
chr1	40306579	40306579	Promoter (1-2kb)	2	ENSG00000049089	-1582	1298	COL9A2
chr1	40316553	40316553	Promoter (<=1kb)	2	ENSG00000049089	137	1298	COL9A2
chr1	40661867	40661867	Promoter (2-3kb)	1	ENSG00000287743	2019	NA	NA
chr1	40692254	40692254	Promoter (<=1kb)	1	ENSG00000066136	-36	4802	NFYC
chr1	40696552	40696552	Intron (ENST00000467203.5/ENSG00000066136.20, intron 1 of 5)	1	ENSG00000066136	4262	4802	NFYC
chr1	40740264	40740264	Promoter (1-2kb)	1	ENSG00000066136	1426	4802	NFYC
chr1	40804131	40804131	Promoter (<=1kb)	1	ENSG00000264582	-715	106479342	RN7SL326P
chr1	40862335	40862335	Promoter (<=1kb)	2	ENSG00000179862	28	163732	CITED4
chr1	40868468	40868468	Intron (ENST00000414199.1/ENSG00000229528.1, intron 2 of 2)	1	ENSG00000229528	4554	NA	NA
chr1	40898403	40898403	Distal Intergenic	1	ENSG00000229528	34489	NA	NA
chr1	40899592	40899592	Distal Intergenic	1	ENSG00000229528	35678	NA	NA
chr1	40902085	40902085	Distal Intergenic	1	ENSG00000286668	-37209	NA	NA
chr1	40918012	40918012	Distal Intergenic	1	ENSG00000286668	-21282	NA	NA
chr1	40919589	40919589	Distal Intergenic	1	ENSG00000286668	-19705	NA	NA
chr1	40923122	40923122	Distal Intergenic	1	ENSG00000286668	-16172	NA	NA
chr1	40923841	40923841	Distal Intergenic	1	ENSG00000286668	-15453	NA	NA
chr1	40926336	40926336	Distal Intergenic	1	ENSG00000286668	-12958	NA	NA
chr1	41046607	41046607	Promoter (<=1kb)	2	ENSG00000010803	62	22955	SCMH1
chr1	41151179	41151179	Promoter (1-2kb)	2	ENSG00000010803	1495	22955	SCMH1
chr1	41232555	41232555	Intron (ENST00000337495.9/ENSG00000010803.16, intron 1 of 14)	1	ENSG00000287400	-9217	NA	NA
chr1	41238678	41238678	Intron (ENST00000337495.9/ENSG00000010803.16, intron 1 of 14)	1	ENSG00000287400	-3094	NA	NA
chr1	41240329	41240329	Promoter (1-2kb)	1	ENSG00000287400	-1443	NA	NA
chr1	41241912	41241912	Promoter (<=1kb)	1	ENSG00000287400	140	NA	NA
chr1	41354038	41354038	Distal Intergenic	1	ENSG00000204060	-7884	100132074	FOXO6
chr1	41361309	41361309	Promoter (<=1kb)	1	ENSG00000204060	-613	100132074	FOXO6
chr1	41363485	41363485	Promoter (1-2kb)	1	ENSG00000204060	1554	100132074	FOXO6
chr1	41370939	41370939	Intron (ENST00000372591.1/ENSG00000204060.7, intron 1 of 1)	2	ENSG00000229901	4730	101929901	FOXO6-AS1
chr1	41372390	41372390	Intron (ENST00000372591.1/ENSG00000204060.7, intron 1 of 1)	2	ENSG00000229901	3279	101929901	FOXO6-AS1
chr1	41415074	41415074	Distal Intergenic	2	ENSG00000229901	-39405	101929901	FOXO6-AS1
chr1	41415612	41415612	Distal Intergenic	2	ENSG00000229901	-39943	101929901	FOXO6-AS1
chr1	41419443	41419443	Distal Intergenic	2	ENSG00000229901	-43774	101929901	FOXO6-AS1
chr1	41423806	41423806	Distal Intergenic	2	ENSG00000252563	43222	100873284	RNA5SP45
chr1	41448530	41448530	Distal Intergenic	2	ENSG00000252563	18498	100873284	RNA5SP45
chr1	41449961	41449961	Distal Intergenic	2	ENSG00000252563	17067	100873284	RNA5SP45
chr1	41460455	41460455	Distal Intergenic	2	ENSG00000252563	6573	100873284	RNA5SP45
chr1	41468284	41468284	Promoter (1-2kb)	2	ENSG00000252563	-1256	100873284	RNA5SP45
chr1	41484497	41484497	Promoter (<=1kb)	2	ENSG00000127129	176	1907	EDN2
chr1	41484712	41484712	Promoter (<=1kb)	2	ENSG00000127129	-29	1907	EDN2
chr1	41488158	41488158	Distal Intergenic	2	ENSG00000127129	-3475	1907	EDN2
chr1	41496443	41496443	Distal Intergenic	2	ENSG00000127129	-11760	1907	EDN2
chr1	41498631	41498631	Distal Intergenic	2	ENSG00000127129	-13948	1907	EDN2
chr1	41500761	41500761	Distal Intergenic	2	ENSG00000127129	-16078	1907	EDN2
chr1	41501117	41501117	Distal Intergenic	2	ENSG00000127129	-16434	1907	EDN2
chr1	41501647	41501647	Distal Intergenic	2	ENSG00000127129	-16964	1907	EDN2
chr1	41514507	41514507	Intron (ENST00000643665.1/ENSG00000127124.16, intron 6 of 7)	1	ENSG00000230881	-20936	NA	NA
chr1	41627117	41627117	Promoter (1-2kb)	2	ENSG00000284895	1699	NA	NA
chr1	41632139	41632139	Intron (ENST00000643665.1/ENSG00000127124.16, intron 1 of 7)	2	ENSG00000284895	-3323	NA	NA
chr1	41633130	41633130	Intron (ENST00000643665.1/ENSG00000127124.16, intron 1 of 7)	2	ENSG00000284895	-4314	NA	NA
chr1	41665556	41665556	Intron (ENST00000372584.5/ENSG00000127124.16, intron 1 of 7)	2	ENSG00000127124	-3231	59269	HIVEP3
chr1	41672358	41672358	Intron (ENST00000372584.5/ENSG00000127124.16, intron 1 of 7)	2	ENSG00000127124	-10033	59269	HIVEP3
chr1	41778555	41778555	Intron (ENST00000372584.5/ENSG00000127124.16, intron 1 of 7)	2	ENSG00000127124	91075	59269	HIVEP3
chr1	41789901	41789901	Intron (ENST00000372584.5/ENSG00000127124.16, intron 1 of 7)	2	ENSG00000127124	79729	59269	HIVEP3
chr1	41823414	41823414	Intron (ENST00000372584.5/ENSG00000127124.16, intron 1 of 7)	2	ENSG00000127124	46216	59269	HIVEP3
chr1	41857432	41857432	Intron (ENST00000372584.5/ENSG00000127124.16, intron 1 of 7)	2	ENSG00000127124	12198	59269	HIVEP3
chr1	41859021	41859021	Intron (ENST00000372584.5/ENSG00000127124.16, intron 1 of 7)	2	ENSG00000127124	10609	59269	HIVEP3
chr1	41860358	41860358	Intron (ENST00000372584.5/ENSG00000127124.16, intron 1 of 7)	2	ENSG00000127124	9272	59269	HIVEP3
chr1	41861559	41861559	Intron (ENST00000372584.5/ENSG00000127124.16, intron 1 of 7)	2	ENSG00000127124	8071	59269	HIVEP3
chr1	41861950	41861950	Intron (ENST00000372584.5/ENSG00000127124.16, intron 1 of 7)	2	ENSG00000127124	7680	59269	HIVEP3
chr1	41862743	41862743	Intron (ENST00000372584.5/ENSG00000127124.16, intron 1 of 7)	2	ENSG00000127124	6887	59269	HIVEP3
chr1	41866420	41866420	Intron (ENST00000372584.5/ENSG00000127124.16, intron 1 of 7)	2	ENSG00000127124	3210	59269	HIVEP3
chr1	41868353	41868353	Promoter (1-2kb)	2	ENSG00000127124	1277	59269	HIVEP3
chr1	41891060	41891060	Intron (ENST00000372584.5/ENSG00000127124.16, intron 1 of 7)	2	ENSG00000127124	-21430	59269	HIVEP3
chr1	41894255	41894255	Intron (ENST00000372584.5/ENSG00000127124.16, intron 1 of 7)	2	ENSG00000127124	24414	59269	HIVEP3
chr1	41913351	41913351	Intron (ENST00000372584.5/ENSG00000127124.16, intron 1 of 7)	2	ENSG00000127124	5318	59269	HIVEP3
chr1	41916341	41916341	Promoter (2-3kb)	2	ENSG00000127124	2328	59269	HIVEP3
chr1	41927303	41927303	Intron (ENST00000489103.5/ENSG00000127124.16, intron 1 of 3)	2	ENSG00000127124	-8381	59269	HIVEP3
chr1	41946282	41946282	Intron (ENST00000489103.5/ENSG00000127124.16, intron 1 of 3)	2	ENSG00000127124	-27360	59269	HIVEP3
chr1	42152335	42152335	Promoter (1-2kb)	1	ENSG00000044012	-1075	2981	GUCA2B
chr1	42165822	42165822	Promoter (1-2kb)	2	ENSG00000197273	-1077	2980	GUCA2A
chr1	42183842	42183842	Intron (ENST00000372571.5/ENSG00000198815.9, intron 1 of 2)	2	ENSG00000198815	5967	22887	FOXJ3
chr1	42206398	42206398	Promoter (<=1kb)	2	ENSG00000198815	-387	22887	FOXJ3
chr1	42209908	42209908	Intron (ENST00000372572.5/ENSG00000198815.9, intron 7 of 14)	2	ENSG00000198815	-3897	22887	FOXJ3
chr1	42302305	42302305	Intron (ENST00000372572.5/ENSG00000198815.9, intron 4 of 14)	2	ENSG00000198815	13154	22887	FOXJ3
chr1	42335365	42335365	Promoter (<=1kb)	2	ENSG00000198815	-130	22887	FOXJ3
chr1	42336244	42336244	Promoter (<=1kb)	2	ENSG00000198815	-367	22887	FOXJ3
chr1	42340327	42340327	Promoter (1-2kb)	2	ENSG00000227527	-1951	NA	NA
chr1	42932096	42932096	Promoter (<=1kb)	2	ENSG00000117394	-327	6513	SLC2A1
chr1	42936792	42936792	Intron (ENST00000426263.10/ENSG00000117394.24, intron 2 of 9)	2	ENSG00000117394	-5023	6513	SLC2A1
chr1	42937922	42937922	Intron (ENST00000426263.10/ENSG00000117394.24, intron 2 of 9)	2	ENSG00000117394	5316	6513	SLC2A1
chr1	42939565	42939565	Intron (ENST00000426263.10/ENSG00000117394.24, intron 2 of 9)	2	ENSG00000117394	3673	6513	SLC2A1
chr1	42943418	42943418	Promoter (<=1kb)	2	ENSG00000117394	-180	6513	SLC2A1
chr1	42949405	42949405	Promoter (2-3kb)	2	ENSG00000117394	2611	6513	SLC2A1
chr1	42973484	42973484	Intron (ENST00000431759.5/ENSG00000227533.6, intron 2 of 3)	2	ENSG00000283973	-11620	NA	NA
chr1	42992580	42992580	Promoter (1-2kb)	1	ENSG00000207256	1142	106479955	RNU6-880P
chr1	42993752	42993752	Promoter (2-3kb)	1	ENSG00000207256	2314	106479955	RNU6-880P
chr1	43021856	43021856	Promoter (1-2kb)	2	ENSG00000283136	1781	NA	NA
chr1	43136201	43136201	Distal Intergenic	1	ENSG00000186973	-8952	440585	FAM183A
chr1	43201387	43201387	Intron (ENST00000528956.5/ENSG00000243710.8, intron 9 of 10)	1	ENSG00000199240	4970	100873285	RNA5SP46
chr1	43206902	43206902	3' UTR	1	ENSG00000243710	-8454	149465	CFAP57
chr1	43235996	43235996	Intron (ENST00000610710.4/ENSG00000243710.8, intron 22 of 23)	2	ENSG00000117395	14395	10969	EBNA1BP2
chr1	43238346	43238346	Intron (ENST00000610710.4/ENSG00000243710.8, intron 22 of 23)	2	ENSG00000117395	12045	10969	EBNA1BP2
chr1	43336371	43336371	Promoter (1-2kb)	1	ENSG00000117400	-1447	4352	MPL
chr1	43493096	43493096	Distal Intergenic	1	ENSG00000142949	-32091	5792	PTPRF
chr1	43493992	43493992	Distal Intergenic	1	ENSG00000142949	-31195	5792	PTPRF
chr1	43531996	43531996	Promoter (1-2kb)	1	ENSG00000142949	1093	5792	PTPRF
chr1	43536313	43536313	Promoter (1-2kb)	1	ENSG00000142949	-1885	5792	PTPRF
chr1	43536785	43536785	Promoter (1-2kb)	1	ENSG00000142949	-1413	5792	PTPRF
chr1	43550227	43550227	Intron (ENST00000496043.5/ENSG00000142949.17, intron 4 of 4)	1	ENSG00000142949	5151	5792	PTPRF
chr1	43640098	43640098	Distal Intergenic	1	ENSG00000066135	-10051	9682	KDM4A
chr1	43783867	43783867	Intron (ENST00000645057.1/ENSG00000284989.1, intron 16 of 25)	1	ENSG00000126091	-8235	6487	ST3GAL3
chr1	43822289	43822289	Intron (ENST00000645057.1/ENSG00000284989.1, intron 18 of 25)	1	ENSG00000126091	7362	6487	ST3GAL3
chr1	43831006	43831006	Intron (ENST00000645057.1/ENSG00000284989.1, intron 18 of 25)	1	ENSG00000126091	-7244	6487	ST3GAL3
chr1	43832571	43832571	Intron (ENST00000645057.1/ENSG00000284989.1, intron 18 of 25)	1	ENSG00000126091	-5679	6487	ST3GAL3
chr1	43835300	43835300	Promoter (2-3kb)	1	ENSG00000126091	-2950	6487	ST3GAL3
chr1	43883595	43883595	Intron (ENST00000645057.1/ENSG00000284989.1, intron 19 of 25)	1	ENSG00000126091	4351	6487	ST3GAL3
chr1	43991479	43991479	Promoter (<=1kb)	1	ENSG00000159214	120	149473	CCDC24
chr1	44026109	44026109	Intron (ENST00000372306.7/ENSG00000196517.13, intron 1 of 11)	1	ENSG00000230615	-4328	NA	NA
chr1	44061174	44061174	Exon (ENST00000434244.5/ENSG00000230615.7, exon 5 of 7)	1	ENSG00000230615	9981	NA	NA
chr1	44067771	44067771	Intron (ENST00000434244.5/ENSG00000230615.7, intron 5 of 6)	1	ENSG00000230615	16578	NA	NA
chr1	44328029	44328029	Intron (ENST00000372257.7/ENSG00000117419.16, intron 3 of 8)	2	ENSG00000117419	-4986	79033	ERI3
chr1	44568397	44568397	Intron (ENST00000355387.6/ENSG00000187147.18, intron 2 of 14)	1	ENSG00000263381	22904	100847089	MIR5584
chr1	44574679	44574679	Intron (ENST00000355387.6/ENSG00000187147.18, intron 2 of 14)	1	ENSG00000263381	29186	100847089	MIR5584
chr1	44629485	44629485	Promoter (2-3kb)	1	ENSG00000187147	-2247	55182	RNF220
chr1	44643061	44643061	Promoter (<=1kb)	1	ENSG00000187147	-71	55182	RNF220
chr1	44648642	44648642	Promoter (<=1kb)	1	ENSG00000187147	334	55182	RNF220
chr1	44739611	44739611	Promoter (<=1kb)	1	ENSG00000142945	-207	11004	KIF2C
chr1	44777350	44777350	Promoter (<=1kb)	1	ENSG00000142937	124	6202	RPS8
chr1	44799888	44799888	Promoter (<=1kb)	1	ENSG00000173846	-489	1263	PLK3
chr1	44807345	44807345	Promoter (<=1kb)	2	ENSG00000188396	6	343521	DYNLT4
chr1	44807802	44807802	Promoter (<=1kb)	2	ENSG00000188396	-451	343521	DYNLT4
chr1	44815143	44815143	Promoter (1-2kb)	1	ENSG00000222009	1645	149478	BTBD19
chr1	44819673	44819673	Promoter (<=1kb)	2	ENSG00000202444	324	100873832	RNU5E-6P
chr1	45162609	45162609	Intron (ENST00000359600.6/ENSG00000162415.7, intron 1 of 13)	2	ENSG00000162415	43996	57643	ZSWIM5
chr1	45304111	45304111	Promoter (<=1kb)	1	ENSG00000281912	201	400752	LINC01144
chr1	45304837	45304837	Promoter (<=1kb)	1	ENSG00000281912	927	400752	LINC01144
chr1	45323996	45323996	Promoter (2-3kb)	1	ENSG00000186603	-2899	84842	HPDL
chr1	45329697	45329697	Promoter (1-2kb)	2	ENSG00000132781	1573	4595	MUTYH
chr1	45410911	45410911	Intron (ENST00000671898.1/ENSG00000288208.1, intron 3 of 20)	1	ENSG00000236872	-4109	111082961	PPIAP36
chr1	45443740	45443740	Intron (ENST00000671898.1/ENSG00000288208.1, intron 2 of 20)	2	ENSG00000070759	13881	10420	TESK2
chr1	45444999	45444999	Intron (ENST00000671898.1/ENSG00000288208.1, intron 2 of 20)	2	ENSG00000070759	12622	10420	TESK2
chr1	45446754	45446754	Intron (ENST00000671898.1/ENSG00000288208.1, intron 2 of 20)	2	ENSG00000070759	10867	10420	TESK2
chr1	45516944	45516944	Intron (ENST00000447184.6/ENSG00000117450.15, intron 2 of 5)	2	ENSG00000117450	4910	5052	PRDX1
chr1	45519480	45519480	Promoter (2-3kb)	2	ENSG00000117450	2374	5052	PRDX1
chr1	45522098	45522098	Promoter (<=1kb)	2	ENSG00000117450	-160	5052	PRDX1
chr1	45536197	45536197	Intron (ENST00000676549.1/ENSG00000117450.15, intron 1 of 5)	1	ENSG00000234379	5270	NA	NA
chr1	45550926	45550926	Promoter (<=1kb)	1	ENSG00000117448	72	10327	AKR1A1
chr1	45679402	45679402	Intron (ENST00000355105.8/ENSG00000159592.11, intron 2 of 12)	2	ENSG00000159592	7131	60313	GPBP1L1
chr1	45802938	45802938	Promoter (<=1kb)	1	ENSG00000086015	-674	23139	MAST2
chr1	45827486	45827486	Intron (ENST00000470809.1/ENSG00000086015.22, intron 2 of 4)	2	ENSG00000232467	20108	NA	NA
chr1	45853012	45853012	Intron (ENST00000470809.1/ENSG00000086015.22, intron 3 of 4)	2	ENSG00000232467	-5418	NA	NA
chr1	45866288	45866288	Intron (ENST00000470809.1/ENSG00000086015.22, intron 3 of 4)	2	ENSG00000232467	-18694	NA	NA
chr1	45872310	45872310	Intron (ENST00000470809.1/ENSG00000086015.22, intron 3 of 4)	2	ENSG00000232467	-24716	NA	NA
chr1	46135283	46135283	Promoter (<=1kb)	1	ENSG00000227857	752	101929626	LOC101929626
chr1	46171563	46171563	Intron (ENST00000540385.2/ENSG00000278139.1, intron 1 of 9)	1	ENSG00000117472	-3510	10103	TSPAN1
chr1	46172098	46172098	Promoter (2-3kb)	1	ENSG00000117472	-2975	10103	TSPAN1
chr1	46172615	46172615	Promoter (2-3kb)	1	ENSG00000117472	-2458	10103	TSPAN1
chr1	46179624	46179624	Intron (ENST00000498443.5/ENSG00000117472.10, intron 1 of 6)	2	ENSG00000278139	-3136	110117499	P3R3URF-PIK3R3
chr1	46181792	46181792	Promoter (1-2kb)	1	ENSG00000117472	-1641	10103	TSPAN1
chr1	46183264	46183264	Promoter (<=1kb)	1	ENSG00000117472	-169	10103	TSPAN1
chr1	46188965	46188965	Promoter (<=1kb)	2	ENSG00000085998	602	55624	POMGNT1
chr1	46298585	46298585	Promoter (1-2kb)	2	ENSG00000132128	1305	10489	LRRC41
chr1	46394332	46394332	Promoter (<=1kb)	1	ENSG00000117480	3	2166	FAAH
chr1	46406115	46406115	Promoter (<=1kb)	1	ENSG00000117480	77	2166	FAAH
chr1	46501393	46501393	Intron (ENST00000360032.4/ENSG00000197587.11, intron 2 of 5)	1	ENSG00000197587	-5603	127343	DMBX1
chr1	46517272	46517272	Distal Intergenic	1	ENSG00000197587	10276	127343	DMBX1
chr1	46522815	46522815	Distal Intergenic	1	ENSG00000269956	-15796	100507423	MKNK1-AS1
chr1	46603636	46603636	Promoter (<=1kb)	2	ENSG00000079277	578	8569	MKNK1
chr1	46611940	46611940	Intron (ENST00000531769.6/ENSG00000079277.22, intron 1 of 4)	2	ENSG00000142961	3193	148932	MOB3C
chr1	46652350	46652350	Intron (ENST00000576409.5/ENSG00000123472.12, intron 6 of 8)	2	ENSG00000123472	6377	64756	ATPAF1
chr1	46652899	46652899	Intron (ENST00000576409.5/ENSG00000123472.12, intron 5 of 8)	2	ENSG00000123472	5828	64756	ATPAF1
chr1	46719345	46719345	Promoter (<=1kb)	2	ENSG00000159658	-199	9813	EFCAB14
chr1	46719919	46719919	Promoter (<=1kb)	2	ENSG00000159658	-773	9813	EFCAB14
chr1	46757498	46757498	Promoter (<=1kb)	1	ENSG00000142973	-340	1580	CYP4B1
chr1	47031236	47031236	Intron (ENST00000371901.4/ENSG00000186377.8, intron 2 of 11)	1	ENSG00000186377	-4872	260293	CYP4X1
chr1	47380947	47380947	Exon (ENST00000420876.1/ENSG00000225762.1, exon 3 of 3)	2	ENSG00000225762	27530	NA	NA
chr1	47477690	47477690	Distal Intergenic	2	ENSG00000271355	6472	NA	NA
chr1	47478287	47478287	Distal Intergenic	2	ENSG00000271355	5875	NA	NA
chr1	47536773	47536773	Distal Intergenic	1	ENSG00000227883	-13423	100874504	ATP6V0E1P4
chr1	47555542	47555542	Distal Intergenic	1	ENSG00000227883	5346	100874504	ATP6V0E1P4
chr1	47619125	47619125	Distal Intergenic	1	ENSG00000227883	68929	100874504	ATP6V0E1P4
chr1	47666018	47666018	Distal Intergenic	1	ENSG00000227947	-22445	107984953	LINC01738
chr1	47772057	47772057	Intron (ENST00000606738.3/ENSG00000269113.4, intron 6 of 6)	2	ENSG00000223814	-6510	NA	NA
chr1	47782329	47782329	Intron (ENST00000606738.3/ENSG00000269113.4, intron 4 of 6)	2	ENSG00000223814	-16782	NA	NA
chr1	47889519	47889519	Intron (ENST00000606738.3/ENSG00000269113.4, intron 2 of 6)	1	ENSG00000225028	71453	NA	NA
chr1	47894827	47894827	Intron (ENST00000606738.3/ENSG00000269113.4, intron 2 of 6)	1	ENSG00000225028	76761	NA	NA
chr1	47914414	47914414	Intron (ENST00000606738.3/ENSG00000269113.4, intron 2 of 6)	2	ENSG00000269113	79798	388630	TRABD2B
chr1	47921211	47921211	Intron (ENST00000606738.3/ENSG00000269113.4, intron 2 of 6)	2	ENSG00000269113	73001	388630	TRABD2B
chr1	48070207	48070207	Intron (ENST00000635446.1/ENSG00000226133.6, intron 4 of 5)	2	ENSG00000231413	11989	NA	NA
chr1	48681583	48681583	Intron (ENST00000371839.6/ENSG00000186094.17, intron 6 of 13)	2	ENSG00000186094	-18339	84871	AGBL4
chr1	48878709	48878709	Intron (ENST00000371839.6/ENSG00000186094.17, intron 5 of 13)	1	ENSG00000286597	-47312	NA	NA
chr1	49723524	49723524	Intron (ENST00000371839.6/ENSG00000186094.17, intron 2 of 13)	2	ENSG00000237478	-32001	NA	NA
chr1	50475021	50475021	Intron (ENST00000396153.7/ENSG00000185104.20, intron 18 of 18)	1	ENSG00000225767	13552	NA	NA
chr1	50968261	50968261	Promoter (<=1kb)	1	ENSG00000123080	-445	1031	CDKN2C
chr1	51214892	51214892	Intron (ENST00000366181.2/ENSG00000203356.2, intron 1 of 1)	2	ENSG00000203356	20204	105378716	LINC01562
chr1	51217263	51217263	Intron (ENST00000366181.2/ENSG00000203356.2, intron 1 of 1)	2	ENSG00000203356	17833	105378716	LINC01562
chr1	51297587	51297587	Promoter (<=1kb)	2	ENSG00000085831	373	22996	TTC39A
chr1	51307128	51307128	Promoter (1-2kb)	2	ENSG00000085831	-1535	22996	TTC39A
chr1	51321556	51321556	Promoter (<=1kb)	2	ENSG00000085831	654	22996	TTC39A
chr1	51324446	51324446	Promoter (1-2kb)	2	ENSG00000085831	1507	22996	TTC39A
chr1	51329479	51329479	Promoter (<=1kb)	1	ENSG00000261664	-175	102724097	TTC39A-AS1
chr1	51330531	51330531	Promoter (<=1kb)	2	ENSG00000085831	19	22996	TTC39A
chr1	51331381	51331381	Promoter (<=1kb)	2	ENSG00000085831	-35	22996	TTC39A
chr1	51519170	51519170	Promoter (<=1kb)	2	ENSG00000085832	57	2060	EPS15
chr1	51541988	51541988	Intron (ENST00000415031.1/ENSG00000227070.1, intron 1 of 1)	2	ENSG00000252032	-3259	106480125	RNU6-1281P
chr1	51558824	51558824	Intron (ENST00000415031.1/ENSG00000227070.1, intron 1 of 1)	1	ENSG00000117859	-18355	114883	OSBPL9
chr1	51567829	51567829	Exon (ENST00000431943.1/ENSG00000227742.2, exon 4 of 7)	1	ENSG00000117859	-9350	114883	OSBPL9
chr1	51569851	51569851	Intron (ENST00000431943.1/ENSG00000227742.2, intron 2 of 6)	1	ENSG00000117859	-7328	114883	OSBPL9
chr1	51578908	51578908	Promoter (1-2kb)	1	ENSG00000117859	1729	114883	OSBPL9
chr1	51622243	51622243	Intron (ENST00000371714.5/ENSG00000117859.19, intron 4 of 25)	1	ENSG00000117859	5129	114883	OSBPL9
chr1	51622665	51622665	Intron (ENST00000371714.5/ENSG00000117859.19, intron 4 of 25)	1	ENSG00000117859	5551	114883	OSBPL9
chr1	51629405	51629405	Intron (ENST00000371714.5/ENSG00000117859.19, intron 4 of 25)	1	ENSG00000117859	12291	114883	OSBPL9
chr1	51968787	51968787	Intron (ENST00000371655.4/ENSG00000169213.7, intron 2 of 4)	1	ENSG00000200839	-4623	100873287	RNA5SP48
chr1	51973850	51973850	Promoter (<=1kb)	1	ENSG00000200839	440	100873287	RNA5SP48
chr1	51977393	51977393	Intron (ENST00000371655.4/ENSG00000169213.7, intron 1 of 4)	1	ENSG00000229032	-3080	NA	NA
chr1	51990594	51990594	Promoter (<=1kb)	2	ENSG00000169213	106	5865	RAB3B
chr1	52180172	52180172	Promoter (<=1kb)	1	ENSG00000224255	324	100419023	PDCL3P6
chr1	52424555	52424555	Exon (ENST00000466440.1/ENSG00000134744.14, exon 2 of 2)	2	ENSG00000134744	6526	23318	TUT4
chr1	52658864	52658864	Intron (ENST00000440303.5/ENSG00000182183.15, intron 2 of 4)	1	ENSG00000182183	25271	348378	SHISAL2A
chr1	52662838	52662838	Intron (ENST00000440303.5/ENSG00000182183.15, intron 3 of 4)	1	ENSG00000182183	29245	348378	SHISAL2A
chr1	52698073	52698073	Promoter (<=1kb)	2	ENSG00000162377	-5	65260	COA7
chr1	52702995	52702995	Distal Intergenic	2	ENSG00000162377	-4648	65260	COA7
chr1	52867635	52867635	Exon (ENST00000612017.4/ENSG00000203995.10, exon 6 of 14)	2	ENSG00000242391	14095	NA	NA
chr1	52869069	52869069	Intron (ENST00000612017.4/ENSG00000203995.10, intron 7 of 13)	2	ENSG00000242391	12661	NA	NA
chr1	52906521	52906521	Promoter (<=1kb)	2	ENSG00000121310	580	55268	ECHDC2
chr1	52907752	52907752	Promoter (<=1kb)	2	ENSG00000121310	-651	55268	ECHDC2
chr1	53025129	53025129	Intron (ENST00000371514.8/ENSG00000116171.19, intron 12 of 15)	1	ENSG00000116171	10155	6342	SCP2
chr1	53048349	53048349	3' UTR	1	ENSG00000174348	-13703	127435	PODN
chr1	53107778	53107778	Intron (ENST00000611397.5/ENSG00000162383.13, intron 2 of 9)	1	ENSG00000235563	-6798	NA	NA
chr1	53111329	53111329	Intron (ENST00000611397.5/ENSG00000162383.13, intron 2 of 9)	1	ENSG00000235563	-3247	NA	NA
chr1	53183407	53183407	Promoter (2-3kb)	1	ENSG00000277397	2486	NA	NA
chr1	53375214	53375214	Distal Intergenic	2	ENSG00000230138	-6969	NA	NA
chr1	53411970	53411970	Distal Intergenic	2	ENSG00000236253	5696	163742	SLC25A3P1
chr1	53415536	53415536	Promoter (2-3kb)	2	ENSG00000236253	2130	163742	SLC25A3P1
chr1	53525935	53525935	Intron (ENST00000312233.4/ENSG00000174332.5, intron 4 of 9)	1	ENSG00000143006	65959	63948	DMRTB1
chr1	53526739	53526739	Intron (ENST00000312233.4/ENSG00000174332.5, intron 4 of 9)	1	ENSG00000143006	66763	63948	DMRTB1
chr1	53533166	53533166	Intron (ENST00000312233.4/ENSG00000174332.5, intron 3 of 9)	1	ENSG00000143006	73190	63948	DMRTB1
chr1	53534292	53534292	Intron (ENST00000312233.4/ENSG00000174332.5, intron 3 of 9)	1	ENSG00000143006	74316	63948	DMRTB1
chr1	53582491	53582491	Intron (ENST00000312233.4/ENSG00000174332.5, intron 3 of 9)	2	ENSG00000239007	106321	106479062	RNU7-95P
chr1	53592943	53592943	Intron (ENST00000312233.4/ENSG00000174332.5, intron 3 of 9)	2	ENSG00000239007	95869	106479062	RNU7-95P
chr1	53688121	53688121	Promoter (<=1kb)	2	ENSG00000239007	691	106479062	RNU7-95P
chr1	53799281	53799281	Intron (ENST00000371429.4/ENSG00000058804.12, intron 11 of 17)	2	ENSG00000201003	-28128	NA	NA
chr1	53894109	53894109	Promoter (<=1kb)	1	ENSG00000211452	-78	1733	DIO1
chr1	53907414	53907414	Intron (ENST00000361921.8/ENSG00000211452.11, intron 3 of 3)	1	ENSG00000211452	13203	1733	DIO1
chr1	53919257	53919257	Intron (ENST00000371378.6/ENSG00000081870.12, intron 5 of 5)	2	ENSG00000081870	9743	51668	HSPB11
chr1	53942592	53942592	Promoter (2-3kb)	2	ENSG00000081870	-2492	51668	HSPB11
chr1	54016352	54016352	Promoter (1-2kb)	2	ENSG00000203985	1820	388633	LDLRAD1
chr1	54019905	54019905	Promoter (1-2kb)	2	ENSG00000203985	-1719	388633	LDLRAD1
chr1	54115142	54115142	Distal Intergenic	1	ENSG00000116205	10847	127428	TCEANC2
chr1	54125924	54125924	Distal Intergenic	1	ENSG00000280425	-11822	NA	NA
chr1	54137548	54137548	Promoter (<=1kb)	1	ENSG00000280425	-198	NA	NA
chr1	54218488	54218488	Intron (ENST00000605337.5/ENSG00000116221.15, intron 6 of 6)	1	ENSG00000116221	8542	51253	MRPL37
chr1	54273532	54273532	Intron (ENST00000326956.12/ENSG00000157216.16, intron 2 of 13)	1	ENSG00000225632	-11873	NA	NA
chr1	54273973	54273973	Intron (ENST00000326956.12/ENSG00000157216.16, intron 2 of 13)	1	ENSG00000225632	-11432	NA	NA
chr1	54299223	54299223	Intron (ENST00000326956.12/ENSG00000157216.16, intron 1 of 13)	1	ENSG00000225632	13818	NA	NA
chr1	54309288	54309288	Intron (ENST00000326956.12/ENSG00000157216.16, intron 1 of 13)	2	ENSG00000157216	16151	23648	SSBP3
chr1	54353700	54353700	Intron (ENST00000326956.12/ENSG00000157216.16, intron 1 of 13)	2	ENSG00000157216	3118	23648	SSBP3
chr1	54383563	54383563	Intron (ENST00000533946.6/ENSG00000157216.16, intron 2 of 5)	2	ENSG00000157216	18846	23648	SSBP3
chr1	54403067	54403067	Promoter (<=1kb)	2	ENSG00000157216	-658	23648	SSBP3
chr1	54542599	54542599	Promoter (<=1kb)	1	ENSG00000162390	342	26027	ACOT11
chr1	54564437	54564437	Intron (ENST00000481208.5/ENSG00000162390.18, intron 1 of 14)	1	ENSG00000162390	16209	26027	ACOT11
chr1	54641336	54641336	Promoter (<=1kb)	1	ENSG00000184313	-418	374977	MROH7
chr1	54861410	54861410	Intron (ENST00000371269.9/ENSG00000116133.13, intron 6 of 8)	1	ENSG00000287724	-13262	NA	NA
chr1	54887621	54887621	Promoter (<=1kb)	1	ENSG00000233203	58	NA	NA
chr1	54888518	54888518	Promoter (<=1kb)	1	ENSG00000233203	786	NA	NA
chr1	54989745	54989745	Promoter (2-3kb)	2	ENSG00000233271	2529	NA	NA
chr1	55261299	55261299	Intron (ENST00000643232.1/ENSG00000231090.2, intron 1 of 1)	1	ENSG00000265822	35658	100616272	MIR4422
chr1	55307711	55307711	Intron (ENST00000643232.1/ENSG00000231090.2, intron 1 of 1)	1	ENSG00000234810	-21577	NA	NA
chr1	55311174	55311174	Intron (ENST00000643232.1/ENSG00000231090.2, intron 1 of 1)	1	ENSG00000234810	-18114	NA	NA
chr1	55429310	55429310	Intron (ENST00000643167.1/ENSG00000234810.4, intron 1 of 3)	1	ENSG00000252162	30796	106480613	RNU6-830P
chr1	55634710	55634710	Intron (ENST00000643167.1/ENSG00000234810.4, intron 2 of 3)	1	ENSG00000234810	53601	NA	NA
chr1	55684176	55684176	Intron (ENST00000643167.1/ENSG00000234810.4, intron 3 of 3)	1	ENSG00000234810	103067	NA	NA
chr1	55699398	55699398	Intron (ENST00000643167.1/ENSG00000234810.4, intron 3 of 3)	1	ENSG00000234810	118289	NA	NA
chr1	56385365	56385365	Promoter (2-3kb)	2	ENSG00000260971	-2146	NA	NA
chr1	56416513	56416513	Promoter (1-2kb)	1	ENSG00000223956	1449	105378744	LINC01767
chr1	56432913	56432913	Intron (ENST00000641494.1/ENSG00000284686.1, intron 3 of 5)	1	ENSG00000223956	17849	105378744	LINC01767
chr1	56439824	56439824	Intron (ENST00000641494.1/ENSG00000284686.1, intron 3 of 5)	1	ENSG00000223956	24760	105378744	LINC01767
chr1	56521367	56521367	Promoter (2-3kb)	2	ENSG00000284686	2497	NA	NA
chr1	56548086	56548086	Intron (ENST00000371250.4/ENSG00000162407.9, intron 1 of 5)	1	ENSG00000236776	9634	100270879	RPL21P23
chr1	56555625	56555625	Intron (ENST00000371250.4/ENSG00000162407.9, intron 1 of 5)	1	ENSG00000236776	17173	100270879	RPL21P23
chr1	56569798	56569798	Intron (ENST00000371250.4/ENSG00000162407.9, intron 1 of 5)	2	ENSG00000162407	9765	8613	PLPP3
chr1	56688577	56688577	Intron (ENST00000371244.9/ENSG00000162409.11, intron 2 of 8)	2	ENSG00000187889	32279	199920	FYB2
chr1	56787459	56787459	Intron (ENST00000343433.7/ENSG00000187889.13, intron 3 of 19)	2	ENSG00000187889	-25446	199920	FYB2
chr1	56788331	56788331	Intron (ENST00000343433.7/ENSG00000187889.13, intron 3 of 19)	2	ENSG00000187889	-26318	199920	FYB2
chr1	56811464	56811464	Intron (ENST00000343433.7/ENSG00000187889.13, intron 1 of 19)	2	ENSG00000187889	7940	199920	FYB2
chr1	56818916	56818916	Promoter (<=1kb)	2	ENSG00000187889	488	199920	FYB2
chr1	58572869	58572869	Distal Intergenic	2	ENSG00000184292	4383	4070	TACSTD2
chr1	58577366	58577366	Promoter (<=1kb)	2	ENSG00000184292	-114	4070	TACSTD2
chr1	58584181	58584181	Distal Intergenic	2	ENSG00000184292	-6929	4070	TACSTD2
chr1	58592738	58592738	Distal Intergenic	2	ENSG00000184292	-15486	4070	TACSTD2
chr1	58620483	58620483	Distal Intergenic	2	ENSG00000185839	11047	266920	AK2P1
chr1	58620794	58620794	Distal Intergenic	2	ENSG00000185839	10736	266920	AK2P1
chr1	58646277	58646277	Intron (ENST00000655340.1/ENSG00000162601.11, intron 20 of 20)	2	ENSG00000185839	-14747	266920	AK2P1
chr1	58699745	58699745	Promoter (<=1kb)	2	ENSG00000162601	254	114803	MYSM1
chr1	58805065	58805065	Intron (ENST00000653297.1/ENSG00000234807.7, intron 1 of 1)	2	ENSG00000272226	8277	NA	NA
chr1	58813993	58813993	Promoter (<=1kb)	2	ENSG00000272226	-651	NA	NA
chr1	58815373	58815373	Promoter (2-3kb)	2	ENSG00000272226	-2031	NA	NA
chr1	58885524	58885524	Promoter (<=1kb)	2	ENSG00000232453	138	105378753	LINC02777
chr1	58933000	58933000	Promoter (<=1kb)	1	ENSG00000237352	-643	NA	NA
chr1	58972100	58972100	Intron (ENST00000634502.1/ENSG00000237352.4, intron 3 of 13)	1	ENSG00000228121	-27576	NA	NA
chr1	59029445	59029445	Intron (ENST00000634502.1/ENSG00000237352.4, intron 6 of 13)	1	ENSG00000237352	8846	NA	NA
chr1	59029912	59029912	Intron (ENST00000634502.1/ENSG00000237352.4, intron 6 of 13)	1	ENSG00000237352	9313	NA	NA
chr1	59056149	59056149	Promoter (<=1kb)	2	ENSG00000241042	-100	NA	NA
chr1	59127621	59127621	Intron (ENST00000634569.1/ENSG00000237352.4, intron 5 of 5)	1	ENSG00000237352	-4852	NA	NA
chr1	59139616	59139616	Intron (ENST00000631169.2/ENSG00000237352.4, intron 1 of 1)	1	ENSG00000237352	7143	NA	NA
chr1	59214895	59214895	Intron (ENST00000625548.1/ENSG00000237352.4, intron 4 of 4)	2	ENSG00000224609	-6774	729467	HSD52
chr1	59526444	59526444	Intron (ENST00000634606.1/ENSG00000172456.18, intron 6 of 16)	1	ENSG00000172456	14128	55277	FGGY
chr1	59815336	59815336	Promoter (<=1kb)	1	ENSG00000134709	164	51361	HOOK1
chr1	59831961	59831961	Intron (ENST00000455990.5/ENSG00000134709.12, intron 4 of 6)	1	ENSG00000134709	16789	51361	HOOK1
chr1	59856961	59856961	Intron (ENST00000371208.5/ENSG00000134709.12, intron 12 of 21)	1	ENSG00000134709	-3322	51361	HOOK1
chr1	59936729	59936729	Distal Intergenic	2	ENSG00000134716	-9956	1573	CYP2J2
chr1	60925686	60925686	Intron (ENST00000371191.5/ENSG00000162599.17, intron 1 of 10)	2	ENSG00000237928	27163	100996570	NFIA-AS2
chr1	60963467	60963467	Intron (ENST00000371191.5/ENSG00000162599.17, intron 1 of 10)	2	ENSG00000237928	7226	100996570	NFIA-AS2
chr1	61143270	61143270	Intron (ENST00000371191.5/ENSG00000162599.17, intron 2 of 10)	1	ENSG00000162599	54858	4774	NFIA
chr1	61215856	61215856	Intron (ENST00000371191.5/ENSG00000162599.17, intron 2 of 10)	1	ENSG00000162599	12333	4774	NFIA
chr1	61294092	61294092	Intron (ENST00000371191.5/ENSG00000162599.17, intron 3 of 10)	1	ENSG00000162599	16786	4774	NFIA
chr1	61404402	61404402	Promoter (<=1kb)	1	ENSG00000162599	326	4774	NFIA
chr1	61496541	61496541	Intron (ENST00000647399.1/ENSG00000284808.1, intron 1 of 2)	1	ENSG00000284808	15454	NA	NA
chr1	61498538	61498538	Intron (ENST00000647399.1/ENSG00000284808.1, intron 1 of 2)	1	ENSG00000284808	17451	NA	NA
chr1	61642631	61642631	Distal Intergenic	1	ENSG00000223920	-11563	NA	NA
chr1	61742434	61742434	Promoter (<=1kb)	2	ENSG00000271200	-10	NA	NA
chr1	61744022	61744022	Promoter (1-2kb)	1	ENSG00000132849	1477	10207	PATJ
chr1	61744469	61744469	Promoter (1-2kb)	1	ENSG00000132849	1924	10207	PATJ
chr1	62090253	62090253	Intron (ENST00000635214.1/ENSG00000132849.21, intron 33 of 35)	2	ENSG00000283690	-11397	100422946	MIR3116-2
chr1	62230814	62230814	Distal Intergenic	1	ENSG00000200174	19257	NA	NA
chr1	62267985	62267985	Intron (ENST00000371153.9/ENSG00000132854.19, intron 5 of 9)	2	ENSG00000132854	-4561	163782	KANK4
chr1	62270878	62270878	Promoter (1-2kb)	2	ENSG00000132854	1913	163782	KANK4
chr1	62325293	62325293	Distal Intergenic	2	ENSG00000132854	-5859	163782	KANK4
chr1	63257102	63257102	Promoter (<=1kb)	2	ENSG00000224209	891	199899	LINC00466
chr1	63981266	63981266	Intron (ENST00000371079.6/ENSG00000185483.12, intron 1 of 8)	1	ENSG00000185483	-28037	4919	ROR1
chr1	64006961	64006961	Promoter (2-3kb)	1	ENSG00000185483	-2342	4919	ROR1
chr1	64187787	64187787	Promoter (<=1kb)	1	ENSG00000284928	996	NA	NA
chr1	64343684	64343684	Distal Intergenic	2	ENSG00000238653	40775	NA	NA
chr1	64436344	64436344	Distal Intergenic	1	ENSG00000158966	-33785	57685	CACHD1
chr1	64596217	64596217	Intron (ENST00000651257.2/ENSG00000158966.16, intron 3 of 26)	1	ENSG00000264470	16370	100616338	MIR4794
chr1	64861781	64861781	Intron (ENST00000342505.5/ENSG00000162434.13, intron 8 of 24)	2	ENSG00000162434	3075	3716	JAK1
chr1	64879285	64879285	Intron (ENST00000342505.5/ENSG00000162434.13, intron 3 of 24)	2	ENSG00000162434	-5789	3716	JAK1
chr1	64895011	64895011	Intron (ENST00000342505.5/ENSG00000162434.13, intron 1 of 24)	2	ENSG00000162434	-21515	3716	JAK1
chr1	64898332	64898332	Intron (ENST00000342505.5/ENSG00000162434.13, intron 1 of 24)	1	ENSG00000234784	-20111	NA	NA
chr1	64916028	64916028	Promoter (2-3kb)	1	ENSG00000234784	-2415	NA	NA
chr1	64948357	64948357	Intron (ENST00000342505.5/ENSG00000162434.13, intron 1 of 24)	1	ENSG00000233877	6378	NA	NA
chr1	64966752	64966752	Promoter (<=1kb)	2	ENSG00000162434	167	3716	JAK1
chr1	64980158	64980158	Intron (ENST00000672434.1/ENSG00000162434.13, intron 2 of 26)	2	ENSG00000185031	5929	NA	NA
chr1	64983353	64983353	Promoter (2-3kb)	2	ENSG00000185031	2734	NA	NA
chr1	64989671	64989671	Promoter (<=1kb)	2	ENSG00000226891	391	101927084	LINC01359
chr1	64990846	64990846	Promoter (<=1kb)	2	ENSG00000226891	-5	101927084	LINC01359
chr1	64997024	64997024	Intron (ENST00000672434.1/ENSG00000162434.13, intron 2 of 26)	2	ENSG00000226891	-4012	101927084	LINC01359
chr1	65007047	65007047	Promoter (2-3kb)	2	ENSG00000272506	-2960	NA	NA
chr1	65044564	65044564	5' UTR	2	ENSG00000265996	13278	100500854	MIR3671
chr1	65127725	65127725	Distal Intergenic	1	ENSG00000162433	-19824	205	AK4
chr1	65254922	65254922	Promoter (<=1kb)	1	ENSG00000116675	460	9829	DNAJC6
chr1	65297704	65297704	Promoter (1-2kb)	2	ENSG00000234144	1276	106480267	COX6CP13
chr1	65467762	65467762	Intron (ENST00000371059.7/ENSG00000116678.20, intron 2 of 19)	1	ENSG00000237852	-18644	NA	NA
chr1	65550710	65550710	Intron (ENST00000371059.7/ENSG00000116678.20, intron 2 of 19)	1	ENSG00000116678	-14836	3953	LEPR
chr1	65618962	65618962	Promoter (<=1kb)	1	ENSG00000116678	-978	3953	LEPR
chr1	65687961	65687961	Distal Intergenic	1	ENSG00000285079	-16001	NA	NA
chr1	65947134	65947134	Intron (ENST00000329654.8/ENSG00000184588.18, intron 3 of 16)	1	ENSG00000184588	-45288	5142	PDE4B
chr1	66266415	66266415	Intron (ENST00000329654.8/ENSG00000184588.18, intron 7 of 16)	1	ENSG00000184588	8768	5142	PDE4B
chr1	66452327	66452327	Distal Intergenic	1	ENSG00000118473	-80940	84251	SGIP1
chr1	66925448	66925448	Promoter (<=1kb)	1	ENSG00000198160	458	57708	MIER1
chr1	66930350	66930350	Promoter (<=1kb)	1	ENSG00000198160	107	57708	MIER1
chr1	67053208	67053208	Promoter (<=1kb)	2	ENSG00000116704	940	23169	SLC35D1
chr1	67376560	67376560	Intron (ENST00000262345.5/ENSG00000081985.13, intron 12 of 15)	1	ENSG00000081985	-3368	3595	IL12RB2
chr1	67430778	67430778	Promoter (<=1kb)	2	ENSG00000142864	-363	26135	SERBP1
chr1	67468415	67468415	Distal Intergenic	2	ENSG00000142864	-38000	26135	SERBP1
chr1	67578863	67578863	Distal Intergenic	1	ENSG00000238139	17790	NA	NA
chr1	67609273	67609273	Distal Intergenic	2	ENSG00000242482	47856	106480506	RN7SL392P
chr1	67700877	67700877	Distal Intergenic	1	ENSG00000116717	15201	1647	GADD45A
chr1	67880215	67880215	Intron (ENST00000420587.5/ENSG00000232284.7, intron 1 of 9)	2	ENSG00000172380	-46748	55970	GNG12
chr1	68174205	68174205	Promoter (2-3kb)	2	ENSG00000116729	2172	79971	WLS
chr1	68276580	68276580	Distal Intergenic	1	ENSG00000225242	-5808	100133210	COX6B1P7
chr1	69161519	69161519	Intron (ENST00000658427.1/ENSG00000223883.2, intron 2 of 3)	2	ENSG00000235446	87904	NA	NA
chr1	70156756	70156756	Intron (ENST00000370952.4/ENSG00000066557.6, intron 10 of 14)	1	ENSG00000033122	9635	57554	LRRC7
chr1	70334613	70334613	Intron (ENST00000370944.9/ENSG00000118454.13, intron 2 of 12)	2	ENSG00000118454	-9656	81573	ANKRD13C
chr1	70718549	70718549	Promoter (1-2kb)	2	ENSG00000226208	1740	NA	NA
chr1	70752438	70752438	Intron (ENST00000419450.1/ENSG00000229051.2, intron 5 of 6)	1	ENSG00000229051	-7932	101927244	LINC01788
chr1	70875010	70875010	Intron (ENST00000370931.7/ENSG00000050628.20, intron 4 of 4)	1	ENSG00000235782	-72369	NA	NA
chr1	70915508	70915508	Intron (ENST00000370931.7/ENSG00000050628.20, intron 4 of 4)	1	ENSG00000235782	-31871	NA	NA
chr1	71448818	71448818	Intron (ENST00000654734.1/ENSG00000229956.11, intron 5 of 6)	2	ENSG00000172260	-8980	257194	NEGR1
chr1	71461655	71461655	Promoter (<=1kb)	1	ENSG00000229956	96	NA	NA
chr1	71520322	71520322	Intron (ENST00000357731.10/ENSG00000172260.15, intron 6 of 6)	1	ENSG00000229956	35536	NA	NA
chr1	71529422	71529422	Intron (ENST00000357731.10/ENSG00000172260.15, intron 6 of 6)	1	ENSG00000231985	-41534	NA	NA
chr1	71738248	71738248	Promoter (<=1kb)	1	ENSG00000271618	75	NA	NA
chr1	71917019	71917019	Intron (ENST00000357731.10/ENSG00000172260.15, intron 2 of 6)	2	ENSG00000228853	-80007	100852409	NEGR1-IT1
chr1	71918775	71918775	Intron (ENST00000357731.10/ENSG00000172260.15, intron 2 of 6)	2	ENSG00000228853	-81763	100852409	NEGR1-IT1
chr1	72000854	72000854	Intron (ENST00000357731.10/ENSG00000172260.15, intron 1 of 6)	2	ENSG00000172260	100063	257194	NEGR1
chr1	72003255	72003255	Intron (ENST00000357731.10/ENSG00000172260.15, intron 1 of 6)	2	ENSG00000172260	97662	257194	NEGR1
chr1	72006793	72006793	Intron (ENST00000357731.10/ENSG00000172260.15, intron 1 of 6)	2	ENSG00000172260	94124	257194	NEGR1
chr1	72483126	72483126	Intron (ENST00000653965.1/ENSG00000286863.1, intron 2 of 6)	1	ENSG00000286863	-50638	NA	NA
chr1	74324242	74324242	Intron (ENST00000557284.7/ENSG00000259030.8, intron 7 of 26)	1	ENSG00000116783	-11885	51086	TNNI3K
chr1	74485413	74485413	Intron (ENST00000557284.7/ENSG00000259030.8, intron 23 of 26)	1	ENSG00000233894	16900	NA	NA
chr1	74652700	74652700	Intron (ENST00000326665.10/ENSG00000178965.14, intron 1 of 14)	2	ENSG00000178965	-17845	127254	ERICH3
chr1	74730324	74730324	Promoter (2-3kb)	2	ENSG00000116791	2487	1429	CRYZ
chr1	75080073	75080073	Distal Intergenic	2	ENSG00000261213	43854	NA	NA
chr1	75462115	75462115	Intron (ENST00000370859.7/ENSG00000137968.16, intron 2 of 23)	1	ENSG00000224493	-59447	NA	NA
chr1	75501710	75501710	Intron (ENST00000370859.7/ENSG00000137968.16, intron 2 of 23)	1	ENSG00000224493	-19852	NA	NA
chr1	75707350	75707350	Intron (ENST00000648424.1/ENSG00000230863.3, intron 2 of 2)	2	ENSG00000230863	16661	NA	NA
chr1	75724705	75724705	Promoter (<=1kb)	1	ENSG00000117054	-1	34	ACADM
chr1	76059621	76059621	Intron (ENST00000434540.1/ENSG00000230027.2, intron 1 of 1)	1	ENSG00000230027	7071	NA	NA
chr1	76763973	76763973	Intron (ENST00000427806.1/ENSG00000237552.1, intron 1 of 2)	1	ENSG00000199921	10838	106480387	RNU6-161P
chr1	76944310	76944310	Intron (ENST00000318803.6/ENSG00000117069.15, intron 2 of 4)	1	ENSG00000117069	-51147	81849	ST6GALNAC5
chr1	76945170	76945170	Intron (ENST00000318803.6/ENSG00000117069.15, intron 2 of 4)	1	ENSG00000117069	-50287	81849	ST6GALNAC5
chr1	77263828	77263828	Distal Intergenic	1	ENSG00000287870	15195	NA	NA
chr1	77605442	77605442	Intron (ENST00000481346.5/ENSG00000036549.13, intron 1 of 10)	1	ENSG00000251785	-9427	100873275	RNA5SP20
chr1	77832298	77832298	Intron (ENST00000370791.7/ENSG00000180488.15, intron 7 of 15)	1	ENSG00000235613	-14812	100420557	NSRP1P1
chr1	78092906	78092906	Promoter (1-2kb)	1	ENSG00000213560	1407	NA	NA
chr1	78800988	78800988	Distal Intergenic	1	ENSG00000235400	51915	652549	LOC652549
chr1	78928078	78928078	Intron (ENST00000370742.4/ENSG00000162618.15, intron 7 of 14)	2	ENSG00000162618	-5750	64123	ADGRL4
chr1	79151172	79151172	Intron (ENST00000661030.1/ENSG00000162618.15, intron 1 of 16)	2	ENSG00000162618	37227	64123	ADGRL4
chr1	79232993	79232993	Intron (ENST00000661030.1/ENSG00000162618.15, intron 1 of 16)	2	ENSG00000162618	3497	64123	ADGRL4
chr1	79255631	79255631	Intron (ENST00000661030.1/ENSG00000162618.15, intron 1 of 16)	2	ENSG00000162618	-19139	64123	ADGRL4
chr1	79291283	79291283	Distal Intergenic	2	ENSG00000162618	-9159	64123	ADGRL4
chr1	79361445	79361445	Distal Intergenic	1	ENSG00000285462	36437	NA	NA
chr1	79392635	79392635	Distal Intergenic	1	ENSG00000285462	67627	NA	NA
chr1	80084069	80084069	Distal Intergenic	2	ENSG00000235756	9168	NA	NA
chr1	80130890	80130890	Distal Intergenic	1	ENSG00000277670	6886	NA	NA
chr1	80160450	80160450	Distal Intergenic	1	ENSG00000277670	36446	NA	NA
chr1	80392603	80392603	Distal Intergenic	2	ENSG00000225598	-17982	NA	NA
chr1	80524616	80524616	Distal Intergenic	1	ENSG00000234184	-11139	101927412	LINC01781
chr1	80640280	80640280	Promoter (1-2kb)	1	ENSG00000234184	-1004	101927412	LINC01781
chr1	80913993	80913993	Distal Intergenic	1	ENSG00000227937	-166797	100873234	MTND2P30
chr1	80918564	80918564	Distal Intergenic	1	ENSG00000227937	-162226	100873234	MTND2P30
chr1	81008516	81008516	Distal Intergenic	1	ENSG00000227937	-72274	100873234	MTND2P30
chr1	81158541	81158541	Distal Intergenic	1	ENSG00000235089	-50027	343301	RPL10AP4
chr1	81167240	81167240	Distal Intergenic	1	ENSG00000235089	-41328	343301	RPL10AP4
chr1	81175101	81175101	Distal Intergenic	1	ENSG00000235089	-33467	343301	RPL10AP4
chr1	81193096	81193096	Distal Intergenic	1	ENSG00000235089	-15472	343301	RPL10AP4
chr1	81193453	81193453	Distal Intergenic	1	ENSG00000235089	-15115	343301	RPL10AP4
chr1	81202479	81202479	Distal Intergenic	1	ENSG00000235089	-6089	343301	RPL10AP4
chr1	81340408	81340408	Intron (ENST00000674378.1/ENSG00000117114.20, intron 1 of 5)	1	ENSG00000117114	34209	23266	ADGRL2
chr1	81660447	81660447	Intron (ENST00000674378.1/ENSG00000117114.20, intron 4 of 5)	2	ENSG00000236676	-34734	NA	NA
chr1	82106780	82106780	Distal Intergenic	1	ENSG00000117114	118388	23266	ADGRL2
chr1	82163423	82163423	Distal Intergenic	2	ENSG00000233290	116190	NA	NA
chr1	82343732	82343732	Intron (ENST00000653483.1/ENSG00000233290.3, intron 4 of 4)	2	ENSG00000233290	-64119	NA	NA
chr1	82363703	82363703	Intron (ENST00000653483.1/ENSG00000233290.3, intron 4 of 4)	2	ENSG00000233290	-84090	NA	NA
chr1	82386971	82386971	Intron (ENST00000653483.1/ENSG00000233290.3, intron 4 of 4)	2	ENSG00000233290	-107358	NA	NA
chr1	82549964	82549964	Intron (ENST00000653483.1/ENSG00000233290.3, intron 4 of 4)	2	ENSG00000233290	5587	NA	NA
chr1	82815313	82815313	Promoter (1-2kb)	2	ENSG00000233290	-1103	NA	NA
chr1	82858325	82858325	Distal Intergenic	2	ENSG00000233290	-10120	NA	NA
chr1	82864768	82864768	Distal Intergenic	2	ENSG00000233290	-16563	NA	NA
chr1	83053092	83053092	Intron (ENST00000452901.5/ENSG00000230817.6, intron 5 of 10)	2	ENSG00000236268	-66884	101927498	LINC01361
chr1	83054067	83054067	Intron (ENST00000452901.5/ENSG00000230817.6, intron 5 of 10)	2	ENSG00000236268	-67859	101927498	LINC01361
chr1	83055677	83055677	Intron (ENST00000452901.5/ENSG00000230817.6, intron 5 of 10)	2	ENSG00000236268	-69469	101927498	LINC01361
chr1	83164192	83164192	Intron (ENST00000452901.5/ENSG00000230817.6, intron 10 of 10)	2	ENSG00000236268	-177984	101927498	LINC01361
chr1	83501190	83501190	Distal Intergenic	1	ENSG00000231364	55122	NA	NA
chr1	83627201	83627201	Intron (ENST00000417975.1/ENSG00000233008.6, intron 2 of 2)	2	ENSG00000233008	125314	101927560	LOC101927560
chr1	83667685	83667685	Intron (ENST00000417975.1/ENSG00000233008.6, intron 2 of 2)	2	ENSG00000233008	84830	101927560	LOC101927560
chr1	83698769	83698769	Intron (ENST00000417975.1/ENSG00000233008.6, intron 2 of 2)	2	ENSG00000233008	53746	101927560	LOC101927560
chr1	83828471	83828471	Intron (ENST00000417975.1/ENSG00000233008.6, intron 1 of 2)	2	ENSG00000233008	32075	101927560	LOC101927560
chr1	83832121	83832121	Intron (ENST00000417975.1/ENSG00000233008.6, intron 1 of 2)	2	ENSG00000233008	28425	101927560	LOC101927560
chr1	84143988	84143988	Promoter (<=1kb)	1	ENSG00000142875	-283	5567	PRKACB
chr1	84235326	84235326	3' UTR	1	ENSG00000226970	-9008	NA	NA
chr1	84299122	84299122	Promoter (<=1kb)	1	ENSG00000203943	-436	148418	SAMD13
chr1	84319941	84319941	Intron (ENST00000370673.7/ENSG00000203943.9, intron 2 of 3)	1	ENSG00000203943	-5739	148418	SAMD13
chr1	84406843	84406843	Promoter (1-2kb)	1	ENSG00000137976	-1387	58511	DNASE2B
chr1	84506352	84506352	Promoter (<=1kb)	1	ENSG00000122432	-30	100505741	SPATA1
chr1	84506704	84506704	Promoter (<=1kb)	2	ENSG00000174021	-123	2787	GNG5
chr1	84604304	84604304	Promoter (2-3kb)	1	ENSG00000285374	-2795	NA	NA
chr1	84633058	84633058	Promoter (1-2kb)	2	ENSG00000180869	1962	439927	LINC01555
chr1	84634936	84634936	Promoter (<=1kb)	2	ENSG00000180869	84	439927	LINC01555
chr1	84639423	84639423	Promoter (2-3kb)	2	ENSG00000232622	-2317	NA	NA
chr1	84759908	84759908	Distal Intergenic	1	ENSG00000285325	-25519	NA	NA
chr1	84774976	84774976	Distal Intergenic	1	ENSG00000285325	-10451	NA	NA
chr1	84834656	84834656	Intron (ENST00000440886.1/ENSG00000171517.6, intron 1 of 1)	2	ENSG00000171517	31488	23566	LPAR3
chr1	84847416	84847416	Intron (ENST00000440886.1/ENSG00000171517.6, intron 1 of 1)	2	ENSG00000171517	18728	23566	LPAR3
chr1	84874261	84874261	Intron (ENST00000370611.4/ENSG00000171517.6, intron 1 of 2)	2	ENSG00000171517	-8102	23566	LPAR3
chr1	84956872	84956872	Intron (ENST00000370608.8/ENSG00000153898.13, intron 3 of 13)	2	ENSG00000153898	-27028	255231	MCOLN2
chr1	84960603	84960603	Intron (ENST00000370608.8/ENSG00000153898.13, intron 2 of 13)	2	ENSG00000153898	-30759	255231	MCOLN2
chr1	85073801	85073801	Intron (ENST00000370596.5/ENSG00000162643.13, intron 3 of 21)	1	ENSG00000162643	11415	126820	DNAI3
chr1	85134634	85134634	Promoter (<=1kb)	1	ENSG00000266110	840	100616481	MIR4423
chr1	85200926	85200926	Promoter (<=1kb)	2	ENSG00000097096	90	84144	SYDE2
chr1	85214841	85214841	Distal Intergenic	2	ENSG00000097096	-13825	84144	SYDE2
chr1	85225186	85225186	Distal Intergenic	2	ENSG00000097096	-24170	84144	SYDE2
chr1	85278868	85278868	Promoter (1-2kb)	1	ENSG00000223653	1196	NA	NA
chr1	85298037	85298037	Intron (ENST00000654182.1/ENSG00000223653.6, intron 2 of 2)	1	ENSG00000223653	20365	NA	NA
chr1	85504428	85504428	Intron (ENST00000426972.8/ENSG00000153904.21, intron 1 of 6)	2	ENSG00000282057	-8147	NA	NA
chr1	85551115	85551115	Intron (ENST00000426972.8/ENSG00000153904.21, intron 1 of 6)	2	ENSG00000282057	25743	NA	NA
chr1	85599286	85599286	Promoter (<=1kb)	1	ENSG00000230285	155	NA	NA
chr1	85607447	85607447	Distal Intergenic	1	ENSG00000230285	8316	NA	NA
chr1	85822907	85822907	Intron (ENST00000370571.7/ENSG00000171502.15, intron 45 of 59)	2	ENSG00000201620	60891	100873289	RNA5SP51
chr1	85830745	85830745	Intron (ENST00000370571.7/ENSG00000171502.15, intron 43 of 59)	2	ENSG00000201620	53053	100873289	RNA5SP51
chr1	86423675	86423675	Promoter (<=1kb)	1	ENSG00000137975	-496	9635	CLCA2
chr1	86434181	86434181	Intron (ENST00000370565.5/ENSG00000137975.8, intron 5 of 13)	1	ENSG00000137975	-6099	9635	CLCA2
chr1	86758824	86758824	Distal Intergenic	1	ENSG00000097033	24580	51100	SH3GLB1
chr1	86781000	86781000	Distal Intergenic	1	ENSG00000230721	-3913	388132	RPL17P5
chr1	86793190	86793190	Distal Intergenic	1	ENSG00000230721	8277	388132	RPL17P5
chr1	86987651	86987651	Intron (ENST00000370550.10/ENSG00000153936.17, intron 1 of 6)	1	ENSG00000267561	-5358	NA	NA
chr1	86993062	86993062	Promoter (<=1kb)	1	ENSG00000267561	53	NA	NA
chr1	87060474	87060474	Intron (ENST00000370550.10/ENSG00000153936.17, intron 1 of 6)	1	ENSG00000225568	14599	100421468	LOC100421468
chr1	87201185	87201185	Distal Intergenic	1	ENSG00000284240	-11484	101927844	LINC02801
chr1	87328235	87328235	Promoter (<=1kb)	1	ENSG00000143013	-645	8543	LMO4
chr1	87715246	87715246	Intron (ENST00000642677.1/ENSG00000237505.8, intron 2 of 6)	2	ENSG00000279778	93126	NA	NA
chr1	87754342	87754342	Intron (ENST00000642677.1/ENSG00000237505.8, intron 2 of 6)	2	ENSG00000279778	54030	NA	NA
chr1	87835177	87835177	Intron (ENST00000642677.1/ENSG00000237505.8, intron 2 of 6)	2	ENSG00000279778	-26805	NA	NA
chr1	88293968	88293968	Intron (ENST00000645056.1/ENSG00000237505.8, intron 3 of 5)	1	ENSG00000270507	-19185	NA	NA
chr1	88474760	88474760	Intron (ENST00000645056.1/ENSG00000237505.8, intron 3 of 5)	2	ENSG00000239504	3354	106481082	RN7SL583P
chr1	88509521	88509521	Intron (ENST00000645056.1/ENSG00000237505.8, intron 3 of 5)	1	ENSG00000274321	-10479	NA	NA
chr1	88882464	88882464	Intron (ENST00000370500.10/ENSG00000137947.12, intron 2 of 6)	2	ENSG00000137947	5584	2959	GTF2B
chr1	89049198	89049198	Distal Intergenic	2	ENSG00000117228	6143	2633	GBP1
chr1	89203390	89203390	Promoter (<=1kb)	2	ENSG00000284637	74	NA	NA
chr1	89525052	89525052	Promoter (<=1kb)	1	ENSG00000197147	169	23507	LRRC8B
chr1	89605897	89605897	Intron (ENST00000443562.2/ENSG00000231999.7, intron 1 of 4)	2	ENSG00000231999	-16355	400761	LRRC8C-DT
chr1	89692925	89692925	Intron (ENST00000479252.1/ENSG00000171488.15, intron 2 of 3)	2	ENSG00000226394	-31572	NA	NA
chr1	89743505	89743505	Intron (ENST00000479252.1/ENSG00000171488.15, intron 2 of 3)	1	ENSG00000171488	-20040	84230	LRRC8C
chr1	89890348	89890348	Intron (ENST00000370453.5/ENSG00000271949.1, intron 3 of 3)	1	ENSG00000171492	43768	55144	LRRC8D
chr1	90231316	90231316	Distal Intergenic	1	ENSG00000287406	-10772	NA	NA
chr1	91099967	91099967	Distal Intergenic	1	ENSG00000232393	76048	646784	RPL5P6
chr1	91100409	91100409	Distal Intergenic	1	ENSG00000232393	76490	646784	RPL5P6
chr1	91161811	91161811	Distal Intergenic	1	ENSG00000206817	-99814	NA	NA
chr1	91575019	91575019	Distal Intergenic	1	ENSG00000229067	-25152	NA	NA
chr1	91749951	91749951	Intron (ENST00000533089.5/ENSG00000069702.11, intron 7 of 19)	2	ENSG00000069702	16481	7049	TGFBR3
chr1	91768970	91768970	Promoter (2-3kb)	2	ENSG00000069702	-2538	7049	TGFBR3
chr1	91959244	91959244	Intron (ENST00000448194.6/ENSG00000137948.19, intron 2 of 6)	1	ENSG00000137948	6884	676	BRDT
chr1	92004338	92004338	Intron (ENST00000362005.7/ENSG00000137948.19, intron 17 of 19)	1	ENSG00000137948	10239	676	BRDT
chr1	92441825	92441825	Distal Intergenic	2	ENSG00000242764	-39140	106481146	RN7SL824P
chr1	92756684	92756684	Promoter (<=1kb)	1	ENSG00000223896	890	NA	NA
chr1	92823104	92823104	Distal Intergenic	1	ENSG00000122406	-8909	6125	RPL5
chr1	92854603	92854603	Intron (ENST00000615519.4/ENSG00000154511.12, intron 2 of 4)	1	ENSG00000207022	8544	NA	NA
chr1	92933689	92933689	Promoter (2-3kb)	1	ENSG00000229052	2344	NA	NA
chr1	92961107	92961107	Promoter (<=1kb)	2	ENSG00000154511	355	388650	DIPK1A
chr1	92994240	92994240	Distal Intergenic	1	ENSG00000287797	15975	NA	NA
chr1	93400118	93400118	Distal Intergenic	1	ENSG00000207379	14407	NA	NA
chr1	93578014	93578014	Intron (ENST00000260502.11/ENSG00000137936.18, intron 7 of 11)	2	ENSG00000137936	7068	8412	BCAR3
chr1	93579964	93579964	Intron (ENST00000260502.11/ENSG00000137936.18, intron 7 of 11)	2	ENSG00000137936	5118	8412	BCAR3
chr1	93583184	93583184	Promoter (1-2kb)	2	ENSG00000137936	1898	8412	BCAR3
chr1	93585314	93585314	Promoter (<=1kb)	2	ENSG00000137936	-213	8412	BCAR3
chr1	93599452	93599452	Exon (ENST00000446684.1/ENSG00000224093.5, exon 3 of 3)	1	ENSG00000224093	5062	NA	NA
chr1	93609459	93609459	Intron (ENST00000260502.11/ENSG00000137936.18, intron 3 of 11)	2	ENSG00000137936	4638	8412	BCAR3
chr1	93614674	93614674	Promoter (<=1kb)	2	ENSG00000137936	-577	8412	BCAR3
chr1	93617930	93617930	Intron (ENST00000260502.11/ENSG00000137936.18, intron 3 of 11)	2	ENSG00000137936	-3833	8412	BCAR3
chr1	93680816	93680816	Promoter (<=1kb)	2	ENSG00000137936	554	8412	BCAR3
chr1	93755900	93755900	Intron (ENST00000370244.5/ENSG00000137936.18, intron 2 of 13)	2	ENSG00000137936	19544	8412	BCAR3
chr1	93778971	93778971	Intron (ENST00000370244.5/ENSG00000137936.18, intron 2 of 13)	2	ENSG00000137936	-3527	8412	BCAR3
chr1	93779909	93779909	Intron (ENST00000370244.5/ENSG00000137936.18, intron 2 of 13)	2	ENSG00000137936	-4465	8412	BCAR3
chr1	93781932	93781932	Intron (ENST00000370244.5/ENSG00000137936.18, intron 2 of 13)	2	ENSG00000137936	-6488	8412	BCAR3
chr1	93847466	93847466	Promoter (<=1kb)	1	ENSG00000260464	292	NA	NA
chr1	93908891	93908891	Promoter (<=1kb)	2	ENSG00000023909	33	2730	GCLM
chr1	93964902	93964902	Distal Intergenic	2	ENSG00000233129	-29658	NA	NA
chr1	94045647	94045647	3' UTR	2	ENSG00000198691	15792	24	ABCA4
chr1	94068366	94068366	Intron (ENST00000370225.4/ENSG00000198691.13, intron 11 of 49)	2	ENSG00000198691	-5117	24	ABCA4
chr1	94101118	94101118	Intron (ENST00000370225.4/ENSG00000198691.13, intron 5 of 49)	2	ENSG00000198691	20007	24	ABCA4
chr1	94118089	94118089	Intron (ENST00000370225.4/ENSG00000198691.13, intron 1 of 49)	2	ENSG00000198691	3036	24	ABCA4
chr1	94247898	94247898	Promoter (<=1kb)	1	ENSG00000226835	-1	107985092	ARHGAP29-AS1
chr1	94250503	94250503	Promoter (2-3kb)	1	ENSG00000226835	2604	107985092	ARHGAP29-AS1
chr1	94252494	94252494	Intron (ENST00000660441.1/ENSG00000226835.3, intron 2 of 3)	1	ENSG00000226835	4595	107985092	ARHGAP29-AS1
chr1	94321876	94321876	Promoter (2-3kb)	2	ENSG00000236098	2693	NA	NA
chr1	94325816	94325816	Promoter (1-2kb)	2	ENSG00000236098	-1247	NA	NA
chr1	94342701	94342701	Intron (ENST00000654754.1/ENSG00000226835.3, intron 5 of 5)	2	ENSG00000236098	-18132	NA	NA
chr1	94350480	94350480	Intron (ENST00000656153.1/ENSG00000226835.3, intron 6 of 6)	2	ENSG00000236098	-25911	NA	NA
chr1	94418741	94418741	Promoter (<=1kb)	1	ENSG00000117528	-90	5825	ABCD3
chr1	94423199	94423199	Intron (ENST00000370214.9/ENSG00000117528.14, intron 1 of 22)	1	ENSG00000117528	4368	5825	ABCD3
chr1	94425918	94425918	Intron (ENST00000370214.9/ENSG00000117528.14, intron 1 of 22)	1	ENSG00000117528	7087	5825	ABCD3
chr1	94445883	94445883	Intron (ENST00000370214.9/ENSG00000117528.14, intron 1 of 22)	1	ENSG00000117528	27052	5825	ABCD3
chr1	94476587	94476587	Intron (ENST00000370214.9/ENSG00000117528.14, intron 7 of 22)	1	ENSG00000117528	-3635	5825	ABCD3
chr1	94580114	94580114	Distal Intergenic	2	ENSG00000223675	12183	NA	NA
chr1	94590410	94590410	Promoter (1-2kb)	2	ENSG00000223675	1887	NA	NA
chr1	94646629	94646629	Intron (ENST00000634870.1/ENSG00000224081.9, intron 3 of 5)	2	ENSG00000232857	4749	NA	NA
chr1	94808267	94808267	Intron (ENST00000634870.1/ENSG00000224081.9, intron 1 of 5)	2	ENSG00000224081	11792	101928079	SLC44A3-AS1
chr1	94823307	94823307	Promoter (1-2kb)	1	ENSG00000143036	-1187	126969	SLC44A3
chr1	94873318	94873318	Intron (ENST00000446120.6/ENSG00000143036.17, intron 11 of 13)	1	ENSG00000143036	5987	126969	SLC44A3
chr1	94896633	94896633	Distal Intergenic	2	ENSG00000117519	5240	1266	CNN3
chr1	94929251	94929251	Promoter (1-2kb)	1	ENSG00000235501	1685	NA	NA
chr1	94951682	94951682	Intron (ENST00000659966.1/ENSG00000235501.6, intron 2 of 2)	1	ENSG00000235501	20221	NA	NA
chr1	94956064	94956064	Intron (ENST00000659966.1/ENSG00000235501.6, intron 2 of 2)	1	ENSG00000235501	24603	NA	NA
chr1	94972492	94972492	Distal Intergenic	1	ENSG00000235501	41031	NA	NA
chr1	94994111	94994111	Intron (ENST00000370205.6/ENSG00000172339.10, intron 3 of 3)	2	ENSG00000172339	33092	199857	ALG14
chr1	94994437	94994437	Intron (ENST00000370205.6/ENSG00000172339.10, intron 3 of 3)	2	ENSG00000172339	32766	199857	ALG14
chr1	95125035	95125035	Promoter (<=1kb)	2	ENSG00000206679	574	NA	NA
chr1	95234062	95234062	Promoter (<=1kb)	2	ENSG00000226026	-80	101928118	RWDD3-DT
chr1	95689939	95689939	Intron (ENST00000456933.1/ENSG00000228971.3, intron 2 of 3)	1	ENSG00000271252	-53157	NA	NA
chr1	95889187	95889187	Distal Intergenic	1	ENSG00000237435	-48714	102723661	LINC02790
chr1	95953954	95953954	Intron (ENST00000442558.5/ENSG00000237435.10, intron 1 of 1)	1	ENSG00000237435	16053	102723661	LINC02790
chr1	96059898	96059898	Distal Intergenic	1	ENSG00000237435	49202	102723661	LINC02790
chr1	96060740	96060740	Distal Intergenic	1	ENSG00000237435	50044	102723661	LINC02790
chr1	96061413	96061413	Distal Intergenic	1	ENSG00000237435	50717	102723661	LINC02790
chr1	96073030	96073030	Distal Intergenic	1	ENSG00000237435	62334	102723661	LINC02790
chr1	96075942	96075942	Distal Intergenic	1	ENSG00000237435	65246	102723661	LINC02790
chr1	96087738	96087738	Distal Intergenic	1	ENSG00000237435	77042	102723661	LINC02790
chr1	96134839	96134839	Distal Intergenic	1	ENSG00000200800	-91062	106480192	RNU1-130P
chr1	96139248	96139248	Distal Intergenic	1	ENSG00000200800	-86653	106480192	RNU1-130P
chr1	96144713	96144713	Distal Intergenic	1	ENSG00000200800	-81188	106480192	RNU1-130P
chr1	96164739	96164739	Distal Intergenic	1	ENSG00000200800	-61162	106480192	RNU1-130P
chr1	96234614	96234614	Distal Intergenic	1	ENSG00000200800	8713	106480192	RNU1-130P
chr1	96338283	96338283	Intron (ENST00000435311.1/ENSG00000231987.1, intron 3 of 5)	2	ENSG00000231987	35842	101928241	LINC01787
chr1	96841055	96841055	Distal Intergenic	1	ENSG00000117569	34244	58155	PTBP2
chr1	96880890	96880890	Distal Intergenic	1	ENSG00000117569	74079	58155	PTBP2
chr1	96963108	96963108	Distal Intergenic	1	ENSG00000232878	-132815	100873932	DPYD-AS1
chr1	96983381	96983381	Distal Intergenic	1	ENSG00000232878	-112542	100873932	DPYD-AS1
chr1	96993339	96993339	Distal Intergenic	1	ENSG00000232878	-102584	100873932	DPYD-AS1
chr1	97063619	97063619	Distal Intergenic	1	ENSG00000232878	-32304	100873932	DPYD-AS1
chr1	97202682	97202682	Intron (ENST00000422980.1/ENSG00000232878.3, intron 1 of 4)	1	ENSG00000232878	-62764	100873932	DPYD-AS1
chr1	97427550	97427550	Intron (ENST00000370192.8/ENSG00000188641.14, intron 14 of 22)	2	ENSG00000232542	-7409	NA	NA
chr1	98088638	98088638	Distal Intergenic	1	ENSG00000233557	11638	NA	NA
chr1	98437790	98437790	Distal Intergenic	2	ENSG00000280040	223269	NA	NA
chr1	98508038	98508038	Distal Intergenic	2	ENSG00000280040	153021	NA	NA
chr1	99458128	99458128	Distal Intergenic	1	ENSG00000233983	-6250	NA	NA
chr1	99570250	99570250	Intron (ENST00000635551.1/ENSG00000224445.3, intron 2 of 4)	2	ENSG00000224445	30745	101928270	LINC01708
chr1	99748604	99748604	Exon (ENST00000646001.2/ENSG00000156869.14, exon 3 of 17)	2	ENSG00000156869	17189	391059	FRRS1
chr1	99887375	99887375	Intron (ENST00000361915.8/ENSG00000162688.17, intron 20 of 33)	1	ENSG00000162688	12905	178	AGL
chr1	99888040	99888040	3' UTR	1	ENSG00000162688	13570	178	AGL
chr1	99943315	99943315	Distal Intergenic	1	ENSG00000117620	-26036	23443	SLC35A3
chr1	99965728	99965728	Distal Intergenic	1	ENSG00000117620	-3623	23443	SLC35A3
chr1	99966203	99966203	Distal Intergenic	1	ENSG00000117620	-3148	23443	SLC35A3
chr1	99986995	99986995	Intron (ENST00000638371.1/ENSG00000117620.15, intron 1 of 7)	1	ENSG00000117620	-6048	23443	SLC35A3
chr1	100099243	100099243	Promoter (<=1kb)	1	ENSG00000226952	4	NA	NA
chr1	100430518	100430518	Intron (ENST00000644844.1/ENSG00000079335.20, intron 5 of 15)	1	ENSG00000079335	6786	8556	CDC14A
chr1	100440326	100440326	Intron (ENST00000644844.1/ENSG00000079335.20, intron 6 of 15)	1	ENSG00000079335	16594	8556	CDC14A
chr1	100448621	100448621	Intron (ENST00000644844.1/ENSG00000079335.20, intron 7 of 15)	1	ENSG00000079335	24889	8556	CDC14A
chr1	100451456	100451456	Intron (ENST00000644844.1/ENSG00000079335.20, intron 7 of 15)	1	ENSG00000079335	27724	8556	CDC14A
chr1	100452866	100452866	Intron (ENST00000644844.1/ENSG00000079335.20, intron 7 of 15)	1	ENSG00000079335	29134	8556	CDC14A
chr1	100453280	100453280	Intron (ENST00000644844.1/ENSG00000079335.20, intron 7 of 15)	1	ENSG00000079335	29548	8556	CDC14A
chr1	100485958	100485958	Promoter (<=1kb)	2	ENSG00000228086	39	NA	NA
chr1	101258071	101258071	Promoter (1-2kb)	1	ENSG00000228399	1797	100270900	RPS20P6
chr1	101264856	101264856	Distal Intergenic	2	ENSG00000173810	6507	NA	NA
chr1	101366172	101366172	Intron (ENST00000439146.1/ENSG00000231671.1, intron 4 of 4)	1	ENSG00000231671	16123	104355286	LINC01307
chr1	101371366	101371366	Intron (ENST00000439146.1/ENSG00000231671.1, intron 4 of 4)	1	ENSG00000231671	21317	104355286	LINC01307
chr1	102052353	102052353	Distal Intergenic	2	ENSG00000118733	-55427	118427	OLFM3
chr1	102434609	102434609	Distal Intergenic	2	ENSG00000233359	-44979	NA	NA
chr1	102615723	102615723	Distal Intergenic	2	ENSG00000233359	-226093	NA	NA
chr1	102811809	102811809	Intron (ENST00000414418.1/ENSG00000230864.1, intron 1 of 6)	2	ENSG00000230864	42033	NA	NA
chr1	102826212	102826212	Intron (ENST00000414418.1/ENSG00000230864.1, intron 1 of 6)	2	ENSG00000230864	27630	NA	NA
chr1	102833297	102833297	Intron (ENST00000414418.1/ENSG00000230864.1, intron 1 of 6)	2	ENSG00000230864	20545	NA	NA
chr1	102837662	102837662	Intron (ENST00000414418.1/ENSG00000230864.1, intron 1 of 6)	2	ENSG00000230864	16180	NA	NA
chr1	102840891	102840891	Intron (ENST00000414418.1/ENSG00000230864.1, intron 1 of 6)	2	ENSG00000230864	12951	NA	NA
chr1	102941463	102941463	Intron (ENST00000358392.6/ENSG00000060718.22, intron 42 of 66)	2	ENSG00000060718	21221	1301	COL11A1
chr1	103390109	103390109	Distal Intergenic	1	ENSG00000230759	-24770	NA	NA
chr1	106250549	106250549	Distal Intergenic	2	ENSG00000230932	-169170	NA	NA
chr1	106259648	106259648	Distal Intergenic	2	ENSG00000230932	-178269	NA	NA
chr1	106555863	106555863	Distal Intergenic	2	ENSG00000270342	-11119	NA	NA
chr1	106998708	106998708	Distal Intergenic	1	ENSG00000198890	-57966	55170	PRMT6
chr1	107057545	107057545	Promoter (<=1kb)	1	ENSG00000198890	108	55170	PRMT6
chr1	107414770	107414770	Intron (ENST00000370073.6/ENSG00000162631.20, intron 5 of 7)	1	ENSG00000224550	-90433	NA	NA
chr1	107415597	107415597	Intron (ENST00000370073.6/ENSG00000162631.20, intron 5 of 7)	1	ENSG00000224550	-89606	NA	NA
chr1	107420715	107420715	Intron (ENST00000370073.6/ENSG00000162631.20, intron 5 of 7)	1	ENSG00000224550	-84488	NA	NA
chr1	107526022	107526022	Distal Intergenic	1	ENSG00000224550	20819	NA	NA
chr1	107593290	107593290	Intron (ENST00000370056.9/ENSG00000134215.16, intron 25 of 26)	2	ENSG00000134215	80359	10451	VAV3
chr1	107593589	107593589	Intron (ENST00000370056.9/ENSG00000134215.16, intron 25 of 26)	2	ENSG00000134215	80060	10451	VAV3
chr1	107594091	107594091	Intron (ENST00000370056.9/ENSG00000134215.16, intron 25 of 26)	2	ENSG00000134215	79558	10451	VAV3
chr1	107599386	107599386	Intron (ENST00000370056.9/ENSG00000134215.16, intron 24 of 26)	2	ENSG00000134215	74263	10451	VAV3
chr1	107641561	107641561	Intron (ENST00000370056.9/ENSG00000134215.16, intron 20 of 26)	2	ENSG00000134215	32088	10451	VAV3
chr1	107642258	107642258	Intron (ENST00000370056.9/ENSG00000134215.16, intron 20 of 26)	2	ENSG00000134215	31391	10451	VAV3
chr1	107643944	107643944	Intron (ENST00000370056.9/ENSG00000134215.16, intron 19 of 26)	2	ENSG00000134215	29705	10451	VAV3
chr1	107683300	107683300	Promoter (2-3kb)	2	ENSG00000134215	2652	10451	VAV3
chr1	107688610	107688610	Promoter (<=1kb)	2	ENSG00000134215	-82	10451	VAV3
chr1	107728119	107728119	Intron (ENST00000370056.9/ENSG00000134215.16, intron 15 of 26)	2	ENSG00000134215	21389	10451	VAV3
chr1	107738708	107738708	Intron (ENST00000370056.9/ENSG00000134215.16, intron 15 of 26)	2	ENSG00000134215	10800	10451	VAV3
chr1	107739965	107739965	Intron (ENST00000370056.9/ENSG00000134215.16, intron 15 of 26)	2	ENSG00000134215	9543	10451	VAV3
chr1	107742515	107742515	Intron (ENST00000370056.9/ENSG00000134215.16, intron 15 of 26)	2	ENSG00000134215	6993	10451	VAV3
chr1	107754814	107754814	Intron (ENST00000370056.9/ENSG00000134215.16, intron 12 of 26)	2	ENSG00000134215	-5306	10451	VAV3
chr1	107755878	107755878	Intron (ENST00000370056.9/ENSG00000134215.16, intron 11 of 26)	2	ENSG00000134215	-6370	10451	VAV3
chr1	107756556	107756556	Intron (ENST00000370056.9/ENSG00000134215.16, intron 11 of 26)	2	ENSG00000134215	-7048	10451	VAV3
chr1	107765731	107765731	Intron (ENST00000370056.9/ENSG00000134215.16, intron 8 of 26)	2	ENSG00000134215	-16223	10451	VAV3
chr1	107767390	107767390	Intron (ENST00000370056.9/ENSG00000134215.16, intron 7 of 26)	2	ENSG00000134215	-17882	10451	VAV3
chr1	107807508	107807508	Intron (ENST00000370056.9/ENSG00000134215.16, intron 2 of 26)	2	ENSG00000134215	13388	10451	VAV3
chr1	107829797	107829797	Intron (ENST00000370056.9/ENSG00000134215.16, intron 2 of 26)	2	ENSG00000134215	-8901	10451	VAV3
chr1	107830648	107830648	Intron (ENST00000370056.9/ENSG00000134215.16, intron 2 of 26)	2	ENSG00000134215	-9752	10451	VAV3
chr1	107854682	107854682	Intron (ENST00000370056.9/ENSG00000134215.16, intron 2 of 26)	2	ENSG00000134215	-33786	10451	VAV3
chr1	107911836	107911836	Intron (ENST00000370056.9/ENSG00000134215.16, intron 1 of 26)	1	ENSG00000275455	14613	102465839	MIR7852
chr1	107913289	107913289	Intron (ENST00000370056.9/ENSG00000134215.16, intron 1 of 26)	1	ENSG00000275455	16066	102465839	MIR7852
chr1	107936858	107936858	Intron (ENST00000370056.9/ENSG00000134215.16, intron 1 of 26)	2	ENSG00000134215	26642	10451	VAV3
chr1	107940278	107940278	Intron (ENST00000370056.9/ENSG00000134215.16, intron 1 of 26)	2	ENSG00000134215	23222	10451	VAV3
chr1	107964775	107964775	Promoter (<=1kb)	2	ENSG00000134215	78	10451	VAV3
chr1	108025406	108025406	Distal Intergenic	1	ENSG00000226822	-14857	NA	NA
chr1	108034561	108034561	Distal Intergenic	1	ENSG00000226822	-5702	NA	NA
chr1	108125606	108125606	Distal Intergenic	1	ENSG00000226822	53235	NA	NA
chr1	108199356	108199356	Promoter (<=1kb)	1	ENSG00000260879	-570	NA	NA
chr1	108200234	108200234	Promoter (<=1kb)	2	ENSG00000085491	45	29957	SLC25A24
chr1	108217224	108217224	Distal Intergenic	2	ENSG00000085491	-16375	29957	SLC25A24
chr1	108235591	108235591	Intron (ENST00000415641.8/ENSG00000196427.14, intron 8 of 14)	2	ENSG00000196427	8485	148545	NBPF4
chr1	108503352	108503352	Promoter (<=1kb)	1	ENSG00000227832	994	NA	NA
chr1	108554254	108554254	Distal Intergenic	1	ENSG00000162636	-5835	284611	FAM102B
chr1	108804803	108804803	Intron (ENST00000370008.4/ENSG00000116266.11, intron 17 of 18)	1	ENSG00000116266	8568	6814	STXBP3
chr1	108813436	108813436	Distal Intergenic	2	ENSG00000162641	4018	254268	AKNAD1
chr1	108828545	108828545	Promoter (2-3kb)	2	ENSG00000162641	2189	254268	AKNAD1
chr1	108830695	108830695	Promoter (<=1kb)	2	ENSG00000162641	39	254268	AKNAD1
chr1	108876842	108876842	Promoter (<=1kb)	1	ENSG00000121957	-118	29899	GPSM2
chr1	108953597	108953597	Promoter (1-2kb)	2	ENSG00000121940	-1671	23155	CLCC1
chr1	108963263	108963263	Promoter (<=1kb)	2	ENSG00000121940	150	23155	CLCC1
chr1	109050436	109050436	Distal Intergenic	1	ENSG00000228054	3608	NA	NA
chr1	109096523	109096523	3' UTR	1	ENSG00000270066	-3670	NA	NA
chr1	109100617	109100617	Promoter (<=1kb)	1	ENSG00000278249	424	677766	SCARNA2
chr1	109101681	109101681	Promoter (1-2kb)	1	ENSG00000278249	1488	677766	SCARNA2
chr1	109115847	109115847	Promoter (1-2kb)	1	ENSG00000116299	1674	57535	ELAPOR1
chr1	109138191	109138191	Intron (ENST00000533147.5/ENSG00000116299.17, intron 2 of 2)	1	ENSG00000116299	-23415	57535	ELAPOR1
chr1	109146683	109146683	Intron (ENST00000533147.5/ENSG00000116299.17, intron 2 of 2)	1	ENSG00000116299	-14923	57535	ELAPOR1
chr1	109149488	109149488	Intron (ENST00000533147.5/ENSG00000116299.17, intron 2 of 2)	1	ENSG00000116299	-12118	57535	ELAPOR1
chr1	109151440	109151440	Intron (ENST00000533147.5/ENSG00000116299.17, intron 2 of 2)	1	ENSG00000116299	-10166	57535	ELAPOR1
chr1	109152379	109152379	Intron (ENST00000533147.5/ENSG00000116299.17, intron 2 of 2)	1	ENSG00000116299	-9227	57535	ELAPOR1
chr1	109162408	109162408	Promoter (<=1kb)	1	ENSG00000116299	802	57535	ELAPOR1
chr1	109168618	109168618	Intron (ENST00000531664.5/ENSG00000116299.17, intron 4 of 4)	1	ENSG00000116299	7012	57535	ELAPOR1
chr1	109176554	109176554	Intron (ENST00000457623.6/ENSG00000116299.17, intron 6 of 19)	1	ENSG00000116299	-9995	57535	ELAPOR1
chr1	109181515	109181515	Intron (ENST00000457623.6/ENSG00000116299.17, intron 6 of 19)	1	ENSG00000116299	-5034	57535	ELAPOR1
chr1	109199364	109199364	Promoter (<=1kb)	1	ENSG00000116299	-827	57535	ELAPOR1
chr1	109211769	109211769	Promoter (2-3kb)	1	ENSG00000031698	-2149	6301	SARS1
chr1	109238847	109238847	Promoter (2-3kb)	1	ENSG00000031698	2616	6301	SARS1
chr1	109240305	109240305	Distal Intergenic	1	ENSG00000031698	4074	6301	SARS1
chr1	109242188	109242188	Distal Intergenic	1	ENSG00000031698	5957	6301	SARS1
chr1	109246416	109246416	Distal Intergenic	1	ENSG00000143126	-3123	1952	CELSR2
chr1	109250894	109250894	Promoter (1-2kb)	1	ENSG00000143126	1355	1952	CELSR2
chr1	109263810	109263810	Promoter (1-2kb)	1	ENSG00000143126	-1459	1952	CELSR2
chr1	109272751	109272751	Promoter (1-2kb)	1	ENSG00000143126	1927	1952	CELSR2
chr1	109274884	109274884	3' UTR	1	ENSG00000143126	4060	1952	CELSR2
chr1	109277795	109277795	Distal Intergenic	2	ENSG00000134222	3884	84722	PSRC1
chr1	109286983	109286983	Distal Intergenic	2	ENSG00000134222	-3797	84722	PSRC1
chr1	109298742	109298742	Promoter (2-3kb)	2	ENSG00000221986	-2389	343263	MYBPHL
chr1	109371425	109371425	Promoter (1-2kb)	2	ENSG00000134243	-1836	6272	SORT1
chr1	109393172	109393172	Promoter (<=1kb)	2	ENSG00000134243	-184	6272	SORT1
chr1	109487299	109487299	Promoter (1-2kb)	1	ENSG00000162650	1753	127002	ATXN7L2
chr1	109509273	109509273	Promoter (<=1kb)	2	ENSG00000181754	454	57463	AMIGO1
chr1	109570696	109570696	Intron (ENST00000369851.7/ENSG00000065135.12, intron 1 of 8)	2	ENSG00000206832	20944	NA	NA
chr1	109602391	109602391	Distal Intergenic	1	ENSG00000284443	3498	406974	MIR197
chr1	109705666	109705666	Promoter (<=1kb)	1	ENSG00000213366	435	2946	GSTM2
chr1	109718648	109718648	Intron (ENST00000429410.2/ENSG00000134201.12, intron 1 of 1)	1	ENSG00000134201	4032	2949	GSTM5
chr1	109724424	109724424	Promoter (1-2kb)	1	ENSG00000241720	-1396	NA	NA
chr1	109725706	109725706	Promoter (<=1kb)	1	ENSG00000241720	-114	NA	NA
chr1	109729145	109729145	Intron (ENST00000429410.2/ENSG00000134201.12, intron 1 of 1)	1	ENSG00000241720	3325	NA	NA
chr1	109729919	109729919	Intron (ENST00000429410.2/ENSG00000134201.12, intron 1 of 1)	1	ENSG00000241720	4099	NA	NA
chr1	109732261	109732261	Exon (ENST00000431955.1/ENSG00000241720.2, exon 2 of 4)	2	ENSG00000134202	5882	2947	GSTM3
chr1	109783509	109783509	Distal Intergenic	2	ENSG00000198758	-19482	79574	EPS8L3
chr1	109879345	109879345	Distal Intergenic	2	ENSG00000235005	6919	NA	NA
chr1	109882849	109882849	Distal Intergenic	2	ENSG00000235005	3415	NA	NA
chr1	109895722	109895722	Promoter (<=1kb)	1	ENSG00000261055	-251	NA	NA
chr1	109895964	109895964	Promoter (<=1kb)	1	ENSG00000261055	-9	NA	NA
chr1	109901798	109901798	Distal Intergenic	1	ENSG00000261055	5825	NA	NA
chr1	109931336	109931336	Distal Intergenic	1	ENSG00000184371	15679	1435	CSF1
chr1	109946974	109946974	Distal Intergenic	1	ENSG00000184371	31317	1435	CSF1
chr1	109948150	109948150	Distal Intergenic	1	ENSG00000184371	32493	1435	CSF1
chr1	109950666	109950666	Distal Intergenic	1	ENSG00000168710	-34099	10768	AHCYL1
chr1	109960139	109960139	Distal Intergenic	1	ENSG00000168710	-24626	10768	AHCYL1
chr1	109987556	109987556	Promoter (2-3kb)	1	ENSG00000168710	2541	10768	AHCYL1
chr1	109997814	109997814	Intron (ENST00000393614.8/ENSG00000168710.18, intron 1 of 16)	1	ENSG00000168710	-6317	10768	AHCYL1
chr1	110004117	110004117	Promoter (<=1kb)	1	ENSG00000168710	-14	10768	AHCYL1
chr1	110006132	110006132	Promoter (2-3kb)	1	ENSG00000168710	2001	10768	AHCYL1
chr1	110075337	110075337	Distal Intergenic	2	ENSG00000156150	-4665	257	ALX3
chr1	110098512	110098512	Intron (ENST00000554808.1/ENSG00000258673.1, intron 1 of 3)	1	ENSG00000186150	-13931	164153	UBL4B
chr1	110113588	110113588	Promoter (1-2kb)	1	ENSG00000186150	1145	164153	UBL4B
chr1	110117052	110117052	Distal Intergenic	1	ENSG00000186150	4609	164153	UBL4B
chr1	110120028	110120028	Distal Intergenic	1	ENSG00000186150	7585	164153	UBL4B
chr1	110137031	110137031	Distal Intergenic	1	ENSG00000197106	-13463	388662	SLC6A17
chr1	110163820	110163820	Intron (ENST00000331565.5/ENSG00000197106.7, intron 1 of 11)	2	ENSG00000227091	4400	NA	NA
chr1	110165167	110165167	Intron (ENST00000331565.5/ENSG00000197106.7, intron 1 of 11)	2	ENSG00000227091	3053	NA	NA
chr1	110166169	110166169	Promoter (2-3kb)	2	ENSG00000227091	2051	NA	NA
chr1	110192646	110192646	Promoter (<=1kb)	1	ENSG00000197106	78	388662	SLC6A17
chr1	110210081	110210081	Promoter (<=1kb)	2	ENSG00000224965	-94	NA	NA
chr1	110228663	110228663	Exon (ENST00000636402.1/ENSG00000116396.15, exon 3 of 3)	1	ENSG00000116396	4833	3749	KCNC4
chr1	110230828	110230828	Intron (ENST00000438661.3/ENSG00000116396.15, intron 3 of 3)	1	ENSG00000116396	6998	3749	KCNC4
chr1	110246135	110246135	3' UTR	1	ENSG00000282852	-10619	NA	NA
chr1	110312707	110312707	Intron (ENST00000449169.1/ENSG00000227963.1, intron 2 of 3)	1	ENSG00000162775	-25799	64783	RBM15
chr1	110319974	110319974	Intron (ENST00000449169.1/ENSG00000227963.1, intron 1 of 3)	1	ENSG00000162775	-18532	64783	RBM15
chr1	110320365	110320365	Intron (ENST00000449169.1/ENSG00000227963.1, intron 1 of 3)	1	ENSG00000162775	-18141	64783	RBM15
chr1	110337810	110337810	Promoter (<=1kb)	1	ENSG00000162775	-696	64783	RBM15
chr1	110338456	110338456	Promoter (<=1kb)	1	ENSG00000162775	-50	64783	RBM15
chr1	110407798	110407798	Promoter (<=1kb)	1	ENSG00000224699	-7	101410535	LAMTOR5-AS1
chr1	110535781	110535781	Intron (ENST00000640680.1/ENSG00000177301.16, intron 5 of 8)	2	ENSG00000143105	-16606	3744	KCNA10
chr1	110548115	110548115	Intron (ENST00000640680.1/ENSG00000177301.16, intron 3 of 8)	2	ENSG00000143105	-28940	3744	KCNA10
chr1	110612573	110612573	Intron (ENST00000369770.7/ENSG00000177301.16, intron 1 of 4)	2	ENSG00000177301	-4548	3737	KCNA2
chr1	110630489	110630489	Promoter (<=1kb)	2	ENSG00000177301	985	3737	KCNA2
chr1	110647284	110647284	Distal Intergenic	2	ENSG00000259834	9756	NA	NA
chr1	110677759	110677759	Promoter (2-3kb)	2	ENSG00000177272	-2819	3738	KCNA3
chr1	110738356	110738356	Distal Intergenic	2	ENSG00000199710	26150	NA	NA
chr1	110746715	110746715	Distal Intergenic	2	ENSG00000199710	17791	NA	NA
chr1	110750059	110750059	Distal Intergenic	2	ENSG00000199710	14447	NA	NA
chr1	110771047	110771047	Distal Intergenic	2	ENSG00000199710	-6541	NA	NA
chr1	110771486	110771486	Distal Intergenic	2	ENSG00000199710	-6980	NA	NA
chr1	110817145	110817145	Distal Intergenic	2	ENSG00000237415	31796	NA	NA
chr1	111045413	111045413	Distal Intergenic	1	ENSG00000252760	3579	100873292	RNA5SP54
chr1	111099420	111099420	Distal Intergenic	2	ENSG00000156171	21176	128338	DRAM2
chr1	111133567	111133567	Intron (ENST00000484310.6/ENSG00000156171.15, intron 3 of 9)	2	ENSG00000156171	-5540	128338	DRAM2
chr1	111140309	111140309	Promoter (<=1kb)	1	ENSG00000134255	86	10390	CEPT1
chr1	111171520	111171520	Promoter (1-2kb)	1	ENSG00000134255	-1618	10390	CEPT1
chr1	111200735	111200735	Promoter (<=1kb)	1	ENSG00000064886	-36	1117	CHI3L2
chr1	111202565	111202565	Promoter (1-2kb)	2	ENSG00000162777	1737	79961	DENND2D
chr1	111203247	111203247	Promoter (1-2kb)	2	ENSG00000162777	1055	79961	DENND2D
chr1	111203914	111203914	Promoter (<=1kb)	2	ENSG00000162777	388	79961	DENND2D
chr1	111204510	111204510	Promoter (<=1kb)	2	ENSG00000162777	25	79961	DENND2D
chr1	111209059	111209059	Intron (ENST00000445067.6/ENSG00000064886.14, intron 1 of 12)	2	ENSG00000162777	-4524	79961	DENND2D
chr1	111228577	111228577	Promoter (<=1kb)	1	ENSG00000064886	864	1117	CHI3L2
chr1	111237010	111237010	Promoter (1-2kb)	1	ENSG00000064886	-1917	1117	CHI3L2
chr1	111240522	111240522	Promoter (1-2kb)	1	ENSG00000064886	1216	1117	CHI3L2
chr1	111381656	111381656	Promoter (1-2kb)	1	ENSG00000236012	1365	NA	NA
chr1	111420593	111420593	Promoter (2-3kb)	2	ENSG00000085465	2458	5016	OVGP1
chr1	111449506	111449506	Promoter (<=1kb)	1	ENSG00000116459	21	515	ATP5PB
chr1	111471153	111471153	Promoter (2-3kb)	1	ENSG00000143110	-2639	128346	C1orf162
chr1	111473401	111473401	Promoter (<=1kb)	1	ENSG00000143110	-391	128346	C1orf162
chr1	111507928	111507928	Intron (ENST00000369717.8/ENSG00000121933.19, intron 1 of 5)	2	ENSG00000282608	-4295	140	ADORA3
chr1	111508811	111508811	Intron (ENST00000369717.8/ENSG00000121933.19, intron 1 of 5)	2	ENSG00000282608	-5178	140	ADORA3
chr1	111511671	111511671	Intron (ENST00000369717.8/ENSG00000121933.19, intron 1 of 5)	2	ENSG00000282608	-8038	140	ADORA3
chr1	111513691	111513691	Intron (ENST00000369717.8/ENSG00000121933.19, intron 1 of 5)	2	ENSG00000282608	-10058	140	ADORA3
chr1	111514954	111514954	Intron (ENST00000369717.8/ENSG00000121933.19, intron 1 of 5)	2	ENSG00000282608	-11321	140	ADORA3
chr1	111573947	111573947	Intron (ENST00000356415.5/ENSG00000116473.14, intron 1 of 7)	2	ENSG00000121933	-9985	57413	TMIGD3
chr1	111576731	111576731	Intron (ENST00000356415.5/ENSG00000116473.14, intron 1 of 7)	2	ENSG00000121933	-12769	57413	TMIGD3
chr1	111593128	111593128	Intron (ENST00000356415.5/ENSG00000116473.14, intron 1 of 7)	2	ENSG00000231346	15190	NA	NA
chr1	111620079	111620079	Promoter (<=1kb)	1	ENSG00000116473	296	5906	RAP1A
chr1	111635710	111635710	Intron (ENST00000356415.5/ENSG00000116473.14, intron 1 of 7)	1	ENSG00000116473	8241	5906	RAP1A
chr1	111649856	111649856	Promoter (<=1kb)	2	ENSG00000215867	-312	643329	KRT18P57
chr1	111660619	111660619	Intron (ENST00000356415.5/ENSG00000116473.14, intron 1 of 7)	2	ENSG00000201028	-10082	106479633	RNU6-151P
chr1	111667238	111667238	Intron (ENST00000356415.5/ENSG00000116473.14, intron 1 of 7)	2	ENSG00000201028	-16701	106479633	RNU6-151P
chr1	111671261	111671261	Intron (ENST00000356415.5/ENSG00000116473.14, intron 1 of 7)	2	ENSG00000201028	-20724	106479633	RNU6-151P
chr1	111679788	111679788	Intron (ENST00000356415.5/ENSG00000116473.14, intron 1 of 7)	2	ENSG00000201028	-29251	106479633	RNU6-151P
chr1	111739619	111739619	Promoter (<=1kb)	1	ENSG00000227811	40	100506343	INKA2-AS1
chr1	111828388	111828388	Intron (ENST00000369697.5/ENSG00000171385.10, intron 1 of 5)	2	ENSG00000232558	28517	100874295	KCND3-IT1
chr1	111878811	111878811	Intron (ENST00000369697.5/ENSG00000171385.10, intron 1 of 5)	2	ENSG00000232558	-21906	100874295	KCND3-IT1
chr1	111886809	111886809	Intron (ENST00000369697.5/ENSG00000171385.10, intron 1 of 5)	1	ENSG00000237556	-22527	100873995	KCND3-AS1
chr1	111887600	111887600	Intron (ENST00000369697.5/ENSG00000171385.10, intron 1 of 5)	1	ENSG00000237556	-21736	100873995	KCND3-AS1
chr1	111891144	111891144	Intron (ENST00000369697.5/ENSG00000171385.10, intron 1 of 5)	1	ENSG00000237556	-18192	100873995	KCND3-AS1
chr1	111893813	111893813	Intron (ENST00000369697.5/ENSG00000171385.10, intron 1 of 5)	1	ENSG00000237556	-15523	100873995	KCND3-AS1
chr1	111899442	111899442	Intron (ENST00000369697.5/ENSG00000171385.10, intron 1 of 5)	1	ENSG00000237556	-9894	100873995	KCND3-AS1
chr1	111920202	111920202	Intron (ENST00000369697.5/ENSG00000171385.10, intron 1 of 5)	1	ENSG00000237556	10517	100873995	KCND3-AS1
chr1	111937351	111937351	Intron (ENST00000369697.5/ENSG00000171385.10, intron 1 of 5)	1	ENSG00000237556	27666	100873995	KCND3-AS1
chr1	111976435	111976435	Intron (ENST00000369697.5/ENSG00000171385.10, intron 1 of 5)	2	ENSG00000171385	6361	3752	KCND3
chr1	111977094	111977094	Intron (ENST00000369697.5/ENSG00000171385.10, intron 1 of 5)	2	ENSG00000171385	5702	3752	KCND3
chr1	111978930	111978930	Intron (ENST00000369697.5/ENSG00000171385.10, intron 1 of 5)	2	ENSG00000171385	3866	3752	KCND3
chr1	111988040	111988040	Promoter (1-2kb)	2	ENSG00000171385	1115	3752	KCND3
chr1	111991186	111991186	Promoter (<=1kb)	1	ENSG00000231437	650	643355	LINC01750
chr1	112161837	112161837	Distal Intergenic	1	ENSG00000231437	171301	643355	LINC01750
chr1	112238174	112238174	Exon (ENST00000659549.1/ENSG00000231246.2, exon 2 of 3)	2	ENSG00000231246	122332	105378909	LINC02884
chr1	112251965	112251965	Intron (ENST00000427290.1/ENSG00000231246.2, intron 1 of 1)	2	ENSG00000231246	108541	105378909	LINC02884
chr1	112268285	112268285	Intron (ENST00000427290.1/ENSG00000231246.2, intron 1 of 1)	2	ENSG00000231246	92221	105378909	LINC02884
chr1	112323469	112323469	Intron (ENST00000427290.1/ENSG00000231246.2, intron 1 of 1)	2	ENSG00000231246	37037	105378909	LINC02884
chr1	112388488	112388488	Distal Intergenic	1	ENSG00000143079	-7726	55917	CTTNBP2NL
chr1	112461355	112461355	Promoter (<=1kb)	2	ENSG00000283296	478	100422976	MIR4256
chr1	112462545	112462545	Promoter (<=1kb)	2	ENSG00000283296	-712	100422976	MIR4256
chr1	112464615	112464615	Promoter (1-2kb)	1	ENSG00000134245	-1926	7482	WNT2B
chr1	112575531	112575531	Intron (ENST00000358039.9/ENSG00000007341.19, intron 11 of 14)	2	ENSG00000007341	-19655	54879	ST7L
chr1	112593928	112593928	Intron (ENST00000358039.9/ENSG00000007341.19, intron 5 of 14)	2	ENSG00000007341	16978	54879	ST7L
chr1	112594739	112594739	Intron (ENST00000358039.9/ENSG00000007341.19, intron 5 of 14)	2	ENSG00000007341	16167	54879	ST7L
chr1	112605819	112605819	Intron (ENST00000358039.9/ENSG00000007341.19, intron 3 of 14)	2	ENSG00000007341	5087	54879	ST7L
chr1	112637593	112637593	Promoter (2-3kb)	2	ENSG00000252750	-2809	100151667	RNU7-70P
chr1	112699141	112699141	Promoter (<=1kb)	1	ENSG00000155363	-483	4343	MOV10
chr1	112705054	112705054	Promoter (<=1kb)	2	ENSG00000155366	-57	389	RHOC
chr1	112705437	112705437	Promoter (<=1kb)	2	ENSG00000155366	-440	389	RHOC
chr1	112707123	112707123	Promoter (<=1kb)	2	ENSG00000155366	2	389	RHOC
chr1	112713696	112713696	Promoter (1-2kb)	2	ENSG00000155367	1559	333926	PPM1J
chr1	112727897	112727897	Distal Intergenic	1	ENSG00000184599	7478	284467	TAFA3
chr1	112841451	112841451	Intron (ENST00000433505.5/ENSG00000215866.8, intron 1 of 3)	2	ENSG00000215866	8326	100996702	LINC01356
chr1	112853220	112853220	Promoter (2-3kb)	2	ENSG00000215866	-2577	100996702	LINC01356
chr1	112869397	112869397	Intron (ENST00000658577.1/ENSG00000224167.2, intron 1 of 1)	2	ENSG00000215866	-18754	100996702	LINC01356
chr1	112904397	112904397	Distal Intergenic	2	ENSG00000228040	-13475	NA	NA
chr1	112932491	112932491	Intron (ENST00000443580.6/ENSG00000155380.13, intron 1 of 4)	2	ENSG00000155380	3505	6566	SLC16A1
chr1	112956420	112956420	Promoter (<=1kb)	1	ENSG00000226419	5	100506392	SLC16A1-AS1
chr1	112988530	112988530	Intron (ENST00000435800.6/ENSG00000226419.8, intron 2 of 2)	1	ENSG00000226419	-9281	100506392	SLC16A1-AS1
chr1	113042818	113042818	Intron (ENST00000627431.2/ENSG00000226419.8, intron 5 of 5)	1	ENSG00000226419	9145	100506392	SLC16A1-AS1
chr1	113075091	113075091	Promoter (1-2kb)	1	ENSG00000198799	1893	9860	LRIG2
chr1	113147008	113147008	Distal Intergenic	2	ENSG00000237278	-20125	100533731	RLIMP2
chr1	113148040	113148040	Distal Intergenic	1	ENSG00000233839	-20954	85487	RPS19P2
chr1	113206509	113206509	Distal Intergenic	1	ENSG00000236887	7684	728428	RPS15P1
chr1	113216826	113216826	Distal Intergenic	1	ENSG00000236887	18001	728428	RPS15P1
chr1	113217658	113217658	Distal Intergenic	1	ENSG00000236887	18833	728428	RPS15P1
chr1	113247578	113247578	Distal Intergenic	1	ENSG00000236887	48753	728428	RPS15P1
chr1	113388824	113388824	Promoter (1-2kb)	1	ENSG00000081026	-1691	260425	MAGI3
chr1	113457395	113457395	Intron (ENST00000307546.14/ENSG00000081026.19, intron 1 of 20)	1	ENSG00000232499	7695	100421402	LOC100421402
chr1	113480454	113480454	Intron (ENST00000307546.14/ENSG00000081026.19, intron 1 of 20)	1	ENSG00000232499	30754	100421402	LOC100421402
chr1	113503939	113503939	Intron (ENST00000307546.14/ENSG00000081026.19, intron 1 of 20)	1	ENSG00000232499	54239	100421402	LOC100421402
chr1	113540463	113540463	Intron (ENST00000307546.14/ENSG00000081026.19, intron 1 of 20)	2	ENSG00000238256	36436	100873269	MTND5P20
chr1	113789196	113789196	Intron (ENST00000261441.9/ENSG00000081019.13, intron 2 of 6)	2	ENSG00000081019	-21162	54665	RSBN1
chr1	113790698	113790698	Intron (ENST00000261441.9/ENSG00000081019.13, intron 2 of 6)	2	ENSG00000081019	21577	54665	RSBN1
chr1	113810070	113810070	Promoter (2-3kb)	2	ENSG00000081019	2205	54665	RSBN1
chr1	113905395	113905395	Promoter (<=1kb)	1	ENSG00000118655	-14	64858	DCLRE1B
chr1	113929858	113929858	Promoter (<=1kb)	1	ENSG00000163349	-1	204851	HIPK1
chr1	113976780	113976780	Promoter (2-3kb)	1	ENSG00000116774	-2611	56944	OLFML3
chr1	113989535	113989535	Intron (ENST00000633022.1/ENSG00000116774.12, intron 1 of 1)	1	ENSG00000116774	9035	56944	OLFML3
chr1	114000625	114000625	Promoter (1-2kb)	2	ENSG00000270780	1610	NA	NA
chr1	114033363	114033363	Promoter (<=1kb)	1	ENSG00000282048	970	NA	NA
chr1	114034196	114034196	Promoter (1-2kb)	1	ENSG00000282048	1803	NA	NA
chr1	114038300	114038300	Distal Intergenic	1	ENSG00000282048	5907	NA	NA
chr1	114043244	114043244	Distal Intergenic	1	ENSG00000282048	10851	NA	NA
chr1	114073467	114073467	Distal Intergenic	1	ENSG00000282048	41074	NA	NA
chr1	114081419	114081419	Distal Intergenic	1	ENSG00000282048	49026	NA	NA
chr1	114083349	114083349	Distal Intergenic	1	ENSG00000282048	50956	NA	NA
chr1	114088603	114088603	Distal Intergenic	1	ENSG00000282048	56210	NA	NA
chr1	114090256	114090256	3' UTR	1	ENSG00000282048	57863	NA	NA
chr1	114167347	114167347	Distal Intergenic	2	ENSG00000134207	-13467	148281	SYT6
chr1	114216705	114216705	Intron (ENST00000420156.2/ENSG00000232895.2, intron 1 of 1)	2	ENSG00000232895	45573	NA	NA
chr1	114435313	114435313	Intron (ENST00000358465.7/ENSG00000197323.12, intron 4 of 19)	1	ENSG00000226984	-24621	100270886	RPL26P10
chr1	114453662	114453662	Intron (ENST00000358465.7/ENSG00000197323.12, intron 4 of 19)	1	ENSG00000226984	-6272	100270886	RPL26P10
chr1	114480306	114480306	Intron (ENST00000358465.7/ENSG00000197323.12, intron 1 of 19)	1	ENSG00000201114	-10418	NA	NA
chr1	114480878	114480878	Intron (ENST00000358465.7/ENSG00000197323.12, intron 1 of 19)	1	ENSG00000201114	-9846	NA	NA
chr1	114502269	114502269	Intron (ENST00000358465.7/ENSG00000197323.12, intron 1 of 19)	2	ENSG00000197323	8891	51592	TRIM33
chr1	114517542	114517542	Distal Intergenic	2	ENSG00000197323	-6339	51592	TRIM33
chr1	114670281	114670281	Promoter (<=1kb)	2	ENSG00000175984	141	163259	DENND2C
chr1	114998119	114998119	Distal Intergenic	1	ENSG00000198765	20562	6847	SYCP1
chr1	115029267	115029267	Promoter (<=1kb)	1	ENSG00000134200	-559	7252	TSHB
chr1	115037399	115037399	Distal Intergenic	1	ENSG00000134200	7573	7252	TSHB
chr1	115068238	115068238	Intron (ENST00000369516.7/ENSG00000134198.10, intron 2 of 7)	2	ENSG00000134198	-9813	10100	TSPAN2
chr1	115069912	115069912	Intron (ENST00000369516.7/ENSG00000134198.10, intron 2 of 7)	2	ENSG00000134198	-11487	10100	TSPAN2
chr1	115166758	115166758	Distal Intergenic	1	ENSG00000233730	67086	NA	NA
chr1	115179787	115179787	Distal Intergenic	1	ENSG00000233730	80115	NA	NA
chr1	115337475	115337475	Promoter (<=1kb)	2	ENSG00000134259	774	4803	NGF
chr1	115401110	115401110	Distal Intergenic	2	ENSG00000287103	-36213	112268234	LOC112268234
chr1	115455631	115455631	Distal Intergenic	1	ENSG00000226973	-16310	NA	NA
chr1	115492162	115492162	Distal Intergenic	1	ENSG00000274468	12734	NA	NA
chr1	115531546	115531546	Distal Intergenic	1	ENSG00000229101	-25280	NA	NA
chr1	115642687	115642687	Promoter (<=1kb)	1	ENSG00000173218	58	81839	VANGL1
chr1	115665590	115665590	Intron (ENST00000355485.7/ENSG00000173218.15, intron 4 of 7)	1	ENSG00000173218	-5455	81839	VANGL1
chr1	115676771	115676771	Intron (ENST00000355485.7/ENSG00000173218.15, intron 4 of 7)	1	ENSG00000173218	5627	81839	VANGL1
chr1	115694378	115694378	3' UTR	1	ENSG00000173218	23234	81839	VANGL1
chr1	115711419	115711419	Intron (ENST00000261448.6/ENSG00000118729.12, intron 8 of 10)	2	ENSG00000118729	21508	845	CASQ2
chr1	115713219	115713219	Intron (ENST00000261448.6/ENSG00000118729.12, intron 8 of 10)	2	ENSG00000118729	19708	845	CASQ2
chr1	115714963	115714963	Intron (ENST00000261448.6/ENSG00000118729.12, intron 8 of 10)	2	ENSG00000118729	17964	845	CASQ2
chr1	115724021	115724021	Intron (ENST00000261448.6/ENSG00000118729.12, intron 7 of 10)	2	ENSG00000118729	8906	845	CASQ2
chr1	115725831	115725831	Intron (ENST00000261448.6/ENSG00000118729.12, intron 6 of 10)	2	ENSG00000118729	7096	845	CASQ2
chr1	115734481	115734481	Promoter (1-2kb)	2	ENSG00000118729	-1554	845	CASQ2
chr1	115792150	115792150	Distal Intergenic	2	ENSG00000118729	-23436	845	CASQ2
chr1	115811328	115811328	Distal Intergenic	2	ENSG00000177551	29413	4808	NHLH2
chr1	115815843	115815843	Distal Intergenic	2	ENSG00000177551	24898	4808	NHLH2
chr1	115838596	115838596	Promoter (2-3kb)	2	ENSG00000177551	2145	4808	NHLH2
chr1	115862716	115862716	Distal Intergenic	2	ENSG00000214204	-4897	NA	NA
chr1	115881478	115881478	Distal Intergenic	1	ENSG00000228127	-23377	101928995	LINC01649
chr1	115906795	115906795	Promoter (1-2kb)	1	ENSG00000228127	1940	101928995	LINC01649
chr1	115952766	115952766	Distal Intergenic	1	ENSG00000163393	-23747	55356	SLC22A15
chr1	115976384	115976384	Promoter (<=1kb)	1	ENSG00000163393	-129	55356	SLC22A15
chr1	115976775	115976775	Promoter (<=1kb)	1	ENSG00000163393	161	55356	SLC22A15
chr1	115991629	115991629	Intron (ENST00000369503.9/ENSG00000163393.13, intron 1 of 11)	1	ENSG00000163393	15015	55356	SLC22A15
chr1	116002287	116002287	Intron (ENST00000369503.9/ENSG00000163393.13, intron 2 of 11)	2	ENSG00000237993	15418	NA	NA
chr1	116008852	116008852	Intron (ENST00000369503.9/ENSG00000163393.13, intron 2 of 11)	2	ENSG00000237993	8853	NA	NA
chr1	116015720	116015720	Promoter (1-2kb)	2	ENSG00000237993	1985	NA	NA
chr1	116040066	116040066	Intron (ENST00000369503.9/ENSG00000163393.13, intron 8 of 11)	1	ENSG00000163393	7389	55356	SLC22A15
chr1	116123139	116123139	Promoter (<=1kb)	1	ENSG00000173212	-734	126868	MAB21L3
chr1	116123922	116123922	Promoter (<=1kb)	1	ENSG00000173212	49	126868	MAB21L3
chr1	116189642	116189642	Distal Intergenic	1	ENSG00000235933	25358	NA	NA
chr1	116195228	116195228	Distal Intergenic	1	ENSG00000235933	30944	NA	NA
chr1	116220130	116220130	Distal Intergenic	1	ENSG00000235933	55846	NA	NA
chr1	116242825	116242825	Distal Intergenic	1	ENSG00000221040	-35781	NA	NA
chr1	116267141	116267141	Distal Intergenic	1	ENSG00000221040	-11465	NA	NA
chr1	116268309	116268309	Distal Intergenic	1	ENSG00000221040	-10297	NA	NA
chr1	116289600	116289600	Exon (ENST00000660713.1/ENSG00000287217.1, exon 3 of 3)	2	ENSG00000287217	8021	NA	NA
chr1	116290242	116290242	Intron (ENST00000660713.1/ENSG00000287217.1, intron 2 of 2)	2	ENSG00000287217	7379	NA	NA
chr1	116312491	116312491	Distal Intergenic	2	ENSG00000287217	-14870	NA	NA
chr1	116318062	116318062	Distal Intergenic	2	ENSG00000287217	-20441	NA	NA
chr1	116329708	116329708	Distal Intergenic	2	ENSG00000287217	-32087	NA	NA
chr1	116333562	116333562	Distal Intergenic	2	ENSG00000287217	-35941	NA	NA
chr1	116334313	116334313	Distal Intergenic	2	ENSG00000287217	-36692	NA	NA
chr1	116372985	116372985	Promoter (<=1kb)	1	ENSG00000163399	-259	476	ATP1A1
chr1	116374233	116374233	Promoter (<=1kb)	1	ENSG00000163399	366	476	ATP1A1
chr1	116448934	116448934	Intron (ENST00000423907.5/ENSG00000233154.6, intron 2 of 3)	1	ENSG00000200547	-3602	NA	NA
chr1	116449753	116449753	Promoter (2-3kb)	1	ENSG00000200547	-2783	NA	NA
chr1	116453723	116453723	Promoter (1-2kb)	1	ENSG00000200547	1187	NA	NA
chr1	116454218	116454218	Promoter (1-2kb)	1	ENSG00000200547	1682	NA	NA
chr1	116466483	116466483	Promoter (<=1kb)	2	ENSG00000233154	3	101929023	LINC01762
chr1	116477445	116477445	Promoter (<=1kb)	2	ENSG00000233154	782	101929023	LINC01762
chr1	116488254	116488254	Distal Intergenic	1	ENSG00000286276	-5096	NA	NA
chr1	116492362	116492362	Promoter (<=1kb)	1	ENSG00000286276	-988	NA	NA
chr1	116494577	116494577	Promoter (1-2kb)	1	ENSG00000286276	1227	NA	NA
chr1	116508583	116508583	Distal Intergenic	2	ENSG00000224950	-9371	NA	NA
chr1	116589563	116589563	Intron (ENST00000369483.5/ENSG00000143061.18, intron 8 of 11)	2	ENSG00000116815	-18524	965	CD58
chr1	116619347	116619347	Intron (ENST00000369483.5/ENSG00000143061.18, intron 2 of 11)	2	ENSG00000143061	27598	3321	IGSF3
chr1	116632744	116632744	Intron (ENST00000369483.5/ENSG00000143061.18, intron 2 of 11)	2	ENSG00000143061	14201	3321	IGSF3
[truncated: 45,186 more rows]

## Sheet: Table-S3-JQ1-RNA-seq
ENSEMBL	log2FoldChange	padj
[truncated: 2,459 more rows]

[truncated: 2 more sheets: Table-S3-Ful-RNA-seq, Table-S4]
